# Supplementary material for: 4-methylumbelliferone Prevents Liver Fibrosis by Affecting Hyaluronan Deposition, FSTL1 Expression and Cell Localization
Source: Int J Mol Sci. 2019 Dec 13;20(24):6301. doi: 10.3390/ijms20246301 (PMC6941058; doi:10.3390/ijms20246301)
Supplement: Supplementary file 1 [file ijms-20-06301-s001.zip]

Archive with 3 entries (2 files):
- ijms-666808-supplementary/
- ijms-666808-supplementary/ijms-666808-supplementary.docx
- ijms-666808-supplementary/RNA NGS data.xlsx
