# Supplementary material for: 4-methylumbelliferone Prevents Liver Fibrosis by Affecting Hyaluronan Deposition, FSTL1 Expression and Cell Localization
Source: Int J Mol Sci. 2019 Dec 13;20(24):6301. doi: 10.3390/ijms20246301 (PMC6941058; doi:10.3390/ijms20246301)
Supplement: Supplementary file 1 [file ijms-20-06301-s001.zip › ijms-666808-supplementary/RNA NGS data.xlsx]

## Sheet: Лист1
id	PROBE_ID	gene id	4MU_2w	ctrl	4MU_4w	CCl4_2w	CCl4_4w	CCl4/4MU_2w	CCl4/4MU_4w
Ttr	14	2X	17.2	17.19	17.05	17.12	17.1	16.57	16.32
Pink1	390	85X	12.79	12.94	12.89	12.78	12.82	12.51	12.5
Ebp	658	132X	12.37	12.43	12.45	12.24	12.16	11.59	11.52
Slc25a1	682	140X	12.3	12.3	12.43	12.18	12.2	11.57	11.46
Adh1	48	8X	15.42	15.73	15.62	15.43	15.32	14.81	14.45
Mpnd	2146	435X	10.58	10.86	10.83	10.6	10.54	9.92	9.62
Tcea3	5805	1214X	8.89	9.08	9.04	8.7	8.6	8.14	7.85
Maco1	3053	616X	10.01	10.13	10.03	10	9.98	9.57	9.7
Pdxk	2411	487X	10.29	10.49	10.48	10.49	10.46	9.94	9.9
Naprt	1650	337X	10.86	11.01	11.12	11.08	11	10.48	10.48
Sigirr	4141	849X	9.33	9.58	9.71	9.59	9.65	8.88	8.86
Apoh	56	11X	15.3	15.23	15.25	15.17	15.05	14.78	14.85
Dhrs7	2907	577X	10.3	10.16	10.22	10	10.05	9.59	9.61
Sardh	215	45X	13.91	13.74	13.93	13.5	13.21	12.87	12.88
Hgfac	912	190X	12.15	11.87	12.19	11.69	11.45	11.02	11.02
Slc6a12	3429	694X	10.06	9.92	10.39	9.7	9.48	8.91	9.12
Prkcz	7378	1581X	8.33	8.19	8.42	7.98	7.85	7.31	7.61
Mettl7b	138	27X	14.13	14.49	14.39	14	13.92	13.36	13.46
Dgat2	276	60X	13.36	13.69	13.75	13.23	12.84	12.39	12.44
Dclk3	8065	1753X	7.97	8.06	8.54	7.57	7.09	6.6	6.71
C4b	194	38X	13.82	13.91	13.93	13.46	13.65	13.36	13.35
Asgr2	1541	312X	11.21	11.42	11.57	10.77	10.89	10.11	10.32
Itih1	325	72X	13.17	13.4	13.38	12.72	12.93	12.36	12.42
Gamt	701	145X	12.36	12.68	12.68	11.66	12.03	11.08	11.05
Prlr	4538	932X	9.58	9.82	10.09	8.66	9.07	7.88	7.77
Gpld1	2045	410X	10.75	10.81	10.78	10.45	10.57	10.17	10.21
Ptgds	10954	2453X	6.21	6.93	6.58	4.52	5	2.58	3.32
Klhdc7a	7196	1548X	8.6	8.5	9.04	7.49	7.83	6.69	6.64
Cyb5rl	8272	1803X	7.69	7.74	7.77	7.46	7.71	7.24	7.2
Dpyd	399	88X	13.37	13.09	13.03	12.02	11.44	12.73	12.71
Cyp2c38	1501	303X	11.74	11.35	11.45	10.11	9.26	10.99	10.93
Pbld2	1309	266X	11.76	11.75	11.53	10.44	9.78	11.09	11.04
Acad8	2668	539X	10.45	10.42	10.35	9.72	9.33	10.24	10.24
Agxt2	2405	486X	10.7	10.45	10.49	9.87	9.5	10.48	10.42
Mccc2	3646	741X	10.07	9.84	9.79	9.08	8.77	9.75	9.7
Ces1d	93	16X	14.96	15.02	14.57	13.79	13.37	14.62	14.67
Phyh	296	63X	13.51	13.44	13.17	12.48	12.15	13.12	13.18
Cfhr1	1599	324X	11.73	11.48	11.16	9.51	9.07	10.98	10.87
Mx2	9509	2112X	7.27	7.51	7.1	5.78	5.29	6.83	6.78
Idh3b	1255	254X	11.49	11.47	11.32	10.88	10.85	11.42	11.24
Lifr	1145	233X	11.71	11.82	11.47	10.7	10.76	11.53	11.34
Notum	5118	1049X	9.31	9.35	9	8.38	8.36	9.05	9.01
Colec10	5539	1141X	8.98	9.29	8.92	8.06	7.94	8.95	8.89
Hc	408	89X	13.12	12.98	12.74	12.02	12.15	12.65	12.85
Arrdc3	1480	300X	11.63	11.2	11.39	10.01	10.26	10.99	11.14
Slc17a2	1513	305X	11.37	11.61	11.2	10.09	10.16	10.88	11.13
Fgfr3	7273	1562X	8.39	8.45	8.34	7.27	7.37	7.83	8.17
Glt1d1	6472	1372X	8.6	8.73	8.7	7.85	7.69	8.28	8.57
Uox	170	35X	14.33	14.44	14.11	13.03	12.87	13.59	13.48
Sugct	2537	510X	10.66	10.99	10.72	9.09	9.01	10	9.9
Galm	1239	250X	11.51	11.5	11.49	10.91	10.94	11.25	11.28
Cryz	2147	436X	10.86	10.86	10.72	9.9	9.93	10.41	10.37
Cat	120	22X	14.77	14.62	14.49	13.59	13.32	14.09	14.16
Gls2	889	187X	12.18	12.09	12	11.1	10.83	11.6	11.77
Sult2a8	674	137X	13.21	13.13	12.72	9.66	8.81	11.12	11.25
Bphl	1047	211X	12.16	12.01	11.99	10.54	10.32	11.21	11.24
BC025446	1691	344X	11.57	11.35	11.24	10.06	9.57	10.57	10.51
Hectd2	5786	1208X	10.24	9.38	9.16	5.88	5.13	7.43	7.35
Bco2	9219	2039X	7.78	7.39	7.61	5.93	5.75	6.52	6.85
Hmgcs1	382	84X	13.89	13.21	13.17	11.25	11.34	12.35	12.3
Cyp2c37	381	83X	13.86	13.12	13.16	11.71	11.31	12.39	12.42
Tmem150a	2021	405X	11.22	10.78	10.85	10.02	9.82	10.41	10.43
Sc5d	564	113X	13.9	12.86	12.74	10.19	9.96	11.03	11.02
Cutal	2637	535X	10.87	10.59	10.65	9.36	9.3	9.85	9.74
Enpep	2679	542X	11.02	10.46	10.65	9.11	9.06	9.91	9.66
Sdr42e1	3927	801X	10.12	9.94	9.83	8.44	8.85	9.16	9.39
Dpp4	1918	380X	11.18	10.97	10.94	10.02	10.18	10.35	10.55
Sdr9c7	7216	1551X	9.07	8.71	8.62	6.38	6.43	7.34	7.58
5830473C10Rik	5232	1076X	9.46	9.25	9.11	8.24	8.2	8.91	8.79
Zfp934	12629	2714X	5.21	4	4	1	1	3.7	3
Ces1b	149	31X	14.59	14.77	14.32	13.11	12.58	13.65	13.23
Rgn	122	24X	15.28	14.92	14.68	12.77	12.16	13.81	13.34
Hao2	2675	541X	11.3	11.06	10.5	8.4	7.95	9.55	9.01
Cyp2c54	712	148X	12.74	12.64	12.66	11.11	10.48	11.76	11.39
Aox3	4490	922X	10.2	9.89	9.76	8.12	7.42	8.81	8.3
Hsd17b3	13452	2805X	3.7	3.17	3.32	1.58	1	2.32	1.58
Pon1	237	53X	14.25	14	13.84	12.61	11.99	12.9	12.97
Magix	6911	1485X	8.76	8.73	8.46	7.75	7.34	7.91	7.91
Elovl3	11015	2467X	7.15	6.58	6.36	2.81	1	2.58	3.58
D10Jhu81e	1143	232X	11.6	11.82	11.61	10.97	10.69	11.43	11.29
Adh7	4372	898X	9.56	10.03	9.68	8.58	8.19	9.2	8.91
Naxd	2902	575X	10.19	10.4	10.19	9.63	9.56	10.06	9.89
Mmaa	5292	1095X	9.1	9.29	9.21	8.45	8.35	8.88	8.7
Rnase4	166	34X	14.34	14.68	14.38	12.58	12.25	13.75	13.25
Pdilt	10542	2370X	6.67	6.86	6.58	4.58	4.32	6.09	5.36
Vegfa	3111	626X	10.1	10.17	10.38	9.37	9.13	9.87	9.89
Cyp46a1	13173	2775X	3.7	3.32	3.7	2	1.58	3	2.58
Pm20d2	12517	2696X	4.17	4.25	4.39	3.58	3.17	3.7	3.58
Cers2	542	109X	12.68	12.59	12.59	12.01	12.17	12.33	12.2
Rab5b	1668	339X	11.12	10.97	11.08	10.59	10.7	10.78	10.69
Dpys	558	112X	12.53	12.8	12.78	11.82	11.79	12.05	12.26
Coasy	1114	226X	11.67	11.78	11.73	11.02	10.95	11.24	11.36
Gabarapl1	363	79X	13	13.32	13.5	12.07	12.08	12.67	12.51
Ccl27a	13234	2784X	3.32	4.09	4.17	1	1	2.32	2
Mlxipl	2827	570X	10.5	10.33	10.86	9.14	9.14	9.83	9.68
Mapk15	11298	2514X	5.75	5.64	6.58	3.58	3.81	4.81	4.75
Cnmd	9535	2118X	7.37	7.86	8.11	3.81	4.46	5	5.25
Slc39a2	11650	2577X	5.67	5.52	6.09	2.58	3.7	4.09	3.91
Lrit2	12134	2649X	5.13	5	5.78	1	2	3.32	2.58
Slc29a1	872	184X	12	11.99	12.15	11.66	11.52	11.48	11.18
Abhd14b	1013	206X	11.83	11.85	12.17	11.41	11.21	11.04	10.88
Pnpo	1115	227X	11.67	11.81	11.73	11.43	11.11	11.02	10.93
Cyp2a4	323	71X	13.19	13.97	13.98	12.37	12.16	11.66	10.81
Apoa2	15	3X	17.36	17.6	17.58	16.66	16.35	16.11	15.84
Apol9b	870	182X	12.15	12.65	12.59	11.44	10.83	10.49	9.88
Prdx6	157	32X	14.07	14.23	14.32	13.78	13.64	13.6	13.36
Macrod1	4196	862X	9.68	10.05	10.18	9.11	8.59	8.55	8.11
Apoc1	43	5X	15.87	16.14	15.98	15.36	15.19	15.14	14.87
Slc22a1	338	73X	13.26	13.62	13.47	12.6	12.39	12.27	12.04
Cyp2a5	311	68X	13.95	14.33	14.04	10.97	10.1	9.84	9.07
Ces3b	2041	409X	11.42	11.65	11.78	8.91	7.73	7.95	7.04
Serpina6	220	48X	14.15	14.85	14.54	11.85	10.6	10.88	9.82
Rhbg	9047	1989X	7.64	8.3	8.07	6.17	5.49	5.55	4.91
Gulo	372	81X	13.01	13.31	13.36	12.61	12.36	12.25	12.18
Igfals	1838	368X	11.37	11.54	11.82	9.91	9.5	8.69	8.81
Poln	12587	2705X	4.09	4.32	4.25	3.58	3.46	3.17	3.32
Tgm1	8269	1802X	7.75	8.52	8.58	6.71	6.83	6.23	6
Tmem205	190	37X	14.13	14.21	14.01	13.49	13.39	13.11	12.8
F10	216	46X	13.81	14.02	13.84	13.32	13.21	13	12.76
Pcsk9	3697	751X	10.42	10.31	10.08	9.08	9.26	8.47	7.91
Cyp2d40	1625	331X	11.69	11.62	11.58	10.1	10.38	9.68	9.47
Gstm6	2416	489X	11.05	10.86	10.83	9.94	9.81	9.48	8.99
Gstt3	11128	2488X	5.98	5.95	5.98	5.25	5.17	5	4.81
Serping1	137	26X	14.16	14.29	14.26	13.91	13.89	13.97	13.91
Acsm1	726	154X	12.3	12.82	12.7	11.19	11	11.54	11.38
Apoe	6	0X	18.48	18.66	18.74	18.14	18.1	18.19	18.23
Fxyd1	3685	748X	9.83	10.02	10.28	9.16	9.14	9.2	9.16
Cyp2b13	2075	420X	10.82	10.94	12.2	9.14	9.21	8.51	8.59
F7	1325	272X	11.55	11.61	11.86	10.7	10.74	10.53	10.58
Pgpep1	3099	624X	10.12	10.2	10.27	9.72	9.68	9.55	9.6
Fndc4	3659	744X	9.93	9.97	10.17	9.23	9.38	9.17	9.1
Col27a1	7827	1685X	8.3	8.22	8.65	7.03	7.06	7.06	6.88
Mup4	12721	2725X	4.52	4.25	5.43	1	1	1	1
Ppdpf	2238	456X	10.54	10.6	10.73	10.3	10.29	10.26	10.15
Serpina1c	74	13X	15.31	15.25	15.62	14.36	14.14	14.2	13.82
Ifit3b	9302	2066X	7.31	7.4	7.81	6.41	6.27	6.48	6.11
Hes6	2925	581X	10.36	10.83	11.1	9.15	8.8	8.79	8.67
Lsm10	6537	1396X	8.52	8.59	8.66	8.21	8.15	8.19	8.13
Arhgef37	10249	2294X	6.58	6.86	7.03	5.83	5.55	5.75	5.36
A630076J17Rik	12106	2644X	4.86	5.88	5.58	2	1.58	2	1
Aco1	800	172X	12.23	12.06	12.03	11.71	11.75	11.67	11.61
Acat2	3574	730X	10.52	10.07	10	9.07	9.23	9	8.87
Adcy2	3372	685X	11.24	10.25	10.29	8.31	8.71	8.24	7.23
Rorc	1147	234X	12.07	11.83	11.75	10.8	11.06	10.71	10.75
Dnajb2	2952	592X	10.51	10.23	10.34	9.58	9.76	9.51	9.63
Hrg	197	39X	13.93	13.81	13.82	13.48	13.44	13.31	13.26
Fasn	575	116X	13.87	12.92	13.08	10.29	10.52	9.31	9.33
Pklr	1531	310X	12.05	11.46	11.92	9.96	10.08	9.18	9.37
Hcn3	7276	1564X	9.53	8.54	9.05	6.11	5.93	5.04	5.25
1110032A03Rik	6256	1327X	8.77	8.65	8.71	8.34	8.31	8.15	8.26
Cyp2f2	583	118X	13.12	12.58	12.68	11.87	11.87	11.52	11.55
Gabbr2	10051	2236X	7.52	6.63	7.08	5.75	5.75	5.36	5.09
Slc2a4	11369	2530X	6.55	5.39	6.6	3.46	3.7	2.81	2
Serpinf1	298	64X	13.47	13.33	13.41	12.86	12.95	12.42	12.66
Serpina12	9294	2065X	7.68	7.88	8.03	5.86	5.49	4.32	5.61
Ces1c	91	15X	15.2	15.31	14.79	13.93	13.8	14.04	13.74
Nat8f2	679	138X	12.65	12.73	12.35	11.74	11.36	11.75	11.55
Rdh16f2	613	124X	12.78	13.14	12.93	11.52	10.86	11.47	11.11
Ces2a	820	173X	12.34	12.5	12.27	11.47	10.92	11.44	11.19
Pxmp2	1288	261X	11.57	11.67	11.55	10.95	10.65	10.9	10.87
Slc27a5	226	51X	13.99	14.05	13.94	13.13	12.6	12.89	12.68
Keg1	5322	1100X	9.68	10	9.66	7.98	6.79	7.29	6.95
Pecr	1229	245X	11.8	11.82	11.65	11.05	10.57	10.92	10.68
Ces1a	13284	2790X	3.32	3.32	3.17	2.58	2.32	2.58	2.32
Gcdh	751	160X	12.31	12.42	12.31	11.58	11.48	11.66	11.62
Ces1e	1409	286X	11.84	11.88	11.79	9.92	9.95	10.31	10.21
H2-Q10	104	19X	14.96	15.01	14.75	13.94	13.79	14.18	13.96
Nit2	1230	246X	11.86	12.11	11.73	10.54	10.28	10.81	10.56
Mfsd4b1	3307	673X	10.39	10.39	10.23	9.22	8.96	9.41	9.16
Ghr	475	99X	13.37	13.31	13.12	11.74	11.25	11.66	11.55
Slc1a2	5166	1058X	10.4	10.12	9.8	4.91	3.7	5.21	4.46
Ifit1	7454	1595X	8.6	8.57	8.46	7.33	6.94	7.44	7.41
Csrp3	6267	1329X	9.22	9.46	9.59	6.87	6.21	6.83	6.83
Clcn2	7095	1526X	8.54	8.61	8.61	7.75	7.47	7.67	7.6
Tmem19	1315	269X	11.46	11.46	11.51	10.95	10.79	11.04	10.91
Tmprss6	251	56X	13.7	13.62	13.71	12.96	12.9	13.09	13.02
Echdc3	1427	289X	11.66	11.51	11.59	10.43	10.28	10.76	10.66
Efna3	11684	2584X	6.07	5.7	6.15	2	1	3	2.58
Pdk1	2548	514X	11.26	10.69	10.97	9.07	8.68	9.36	9.34
Sult2a3	5875	1236X	10.47	8.88	9.58	4.91	4.39	5.58	5.64
Chrna4	10663	2394X	7.97	5.91	6.58	2.81	1.58	3.17	2.81
Ttc23	2197	447X	10.78	10.62	10.88	10.22	10.03	10.2	10.19
Ido2	3285	662X	10.43	10.24	10.47	9.38	8.89	9.13	9.18
D130043K22Rik	9901	2194X	7.52	7.16	7.59	5.25	4.58	5	5.04
Rcan2	6896	1481X	9.54	8.92	9.07	6.94	5.46	6.36	6.13
Dpf3	10343	2319X	6.58	6.49	6.52	6.04	5.75	5.93	5.93
Lrrc24	11507	2559X	6.64	5.46	6.04	3.32	2	2.58	3.32
Aacs	4054	827X	10.6	10.48	10.03	8.24	7.85	7.46	7.28
Fggy	3293	665X	10.26	10.28	10.13	9.49	9.39	9.38	9.29
Cyp7b1	6027	1275X	9.23	9.5	9.08	7.79	7.58	7.69	7.46
Glul	300	65X	13.94	13.79	13.51	12.29	12.04	12.36	11.81
Car3	121	23X	15.49	15.04	15.14	12.77	11.47	12.55	11.39
Qdpr	257	57X	13.98	13.79	13.71	12.95	12.56	12.89	12.39
Msmo1	1142	231X	12.25	12.04	11.98	10.82	10.37	10.53	10.03
Cyp4f14	1203	242X	12.28	12.11	12.21	10.37	9.67	10.02	9.34
Fam47e	6641	1421X	9.09	9.04	8.79	7.8	7.42	7.54	7.23
Adra1b	2778	564X	10.9	10.44	10.75	9.41	9.32	9.46	9.2
Pmvk	1592	323X	12.1	11.61	11.75	9.62	9.37	9.72	9
Kcnb2	10834	2430X	7	6.39	6.49	4.7	4.25	4.75	4.09
Acss2	2022	406X	11.74	11.14	11.53	9.42	8.89	8.93	8.53
Dntt	9951	2201X	7.68	7.12	7.17	5.7	4.91	5.04	4.86
Zfp691	10032	2230X	6.64	6.54	6.57	6.36	6.29	6.32	6.29
Sqle	2290	466X	11.25	10.93	10.79	9.93	9.7	9.78	9.12
Fitm1	11444	2544X	6.63	5.67	6.07	3.58	3.17	3.46	2
Fdft1	958	197X	12.22	12.14	12.25	11.38	10.81	10.83	10.75
Fzd8	6632	1419X	8.9	8.92	9.18	7.73	7.43	7.37	7.31
Mup6	11221	2506X	6.73	5.95	6.95	2.32	1	1	1
Slc16a11	6618	1414X	9.27	8.74	9.06	7.89	7.23	7.04	7.28
Afm	719	151X	12.71	12.63	12.33	11.25	11.26	11.45	11.66
Ddo	6682	1433X	8.9	8.88	8.5	7.73	7.68	7.81	8.05
Slc17a3	3998	816X	10.07	9.99	9.77	8.82	8.91	8.89	9.22
Fmo1	482	101X	12.97	12.8	12.8	12.22	12.16	12.29	12.2
Insig1	495	103X	13.97	13.27	13.06	10.71	10.44	10.79	10.4
Aldh7a1	828	175X	12.07	12	11.97	11.74	11.64	11.7	11.68
Acly	681	139X	13.54	12.39	12.83	10.61	10.63	10.71	10.55
Lss	4033	823X	10.57	9.87	10.11	8.35	8.54	8.45	8.29
Elovl6	1558	319X	12.58	11.53	11.71	8.83	8.73	8.52	8.6
Pnpla5	9439	2096X	9.06	7.14	7.15	1	1	1	1
Cyp2a22	1292	262X	12.28	11.88	11.65	10.01	10.17	10.21	10.33
Pde9a	8146	1775X	8.4	8.08	8.01	6.86	7.09	6.89	7.17
Serpinc1	46	7X	15.88	15.82	15.63	15.13	15	15.03	15.13
Pex11g	7731	1663X	8.19	8.09	7.97	7.59	7.61	7.59	7.61
Gpx6	13829	2844X	3.58	3.17	2.58	1	1	1	1
Apol10a	12691	2719X	5.61	4.52	3.7	1	1	1	1
Gstt1	699	144X	12.56	12.56	12.47	11.56	11.66	11.67	11.49
Erg28	1991	395X	11.06	11.06	10.86	10.12	10.24	10.26	10.19
Cyp3a44	318	70X	13.89	13.96	13.6	11.19	11.84	11.9	11.83
Ces1f	1081	221X	12.28	12.21	12.2	10.08	10.67	10.29	10.39
Slc22a26	3547	723X	10.94	10.54	10.6	6.98	7.7	7.55	7.58
Ces3a	693	142X	12.67	13.22	12.97	10.58	10.69	10.57	10.66
Lipc	1197	240X	11.82	12.01	11.99	10.59	10.62	10.49	10.71
Cyp3a16	2988	597X	11.52	11.11	10.8	4.25	4.46	4.17	4.46
Mup18	1299	264X	11.93	12.89	12.29	1	1	1	1
Mup9	7473	1602X	9.08	9.54	8.8	1	1	1	1
Cyp2c69	2165	440X	11.68	11.28	11.95	5.13	5.49	5.73	5.88
Mup2	10696	2401X	7	6.91	7.43	1	1	1	1
Mup5	12453	2686X	5	5.04	5.46	1	1	1	1
Aldh2	95	17X	14.87	14.9	14.97	14.11	14.06	14.22	14.05
Nat8f7	12023	2632X	5.58	5.73	5.78	1	1	1.58	1
Sult3a1	9420	2089X	7.03	8.07	8.72	1	1	1.58	1
Igf1	225	50X	13.77	13.91	13.76	13.09	13.23	13	13.07
A1bg	8930	1951X	7.85	8.85	8.25	2.58	3.7	2.58	1.58
Cyp3a41b	12692	2720X	4	5.32	4.81	1	1.58	1	1
Pcp4l1	3356	681X	10.62	10.83	10.54	8.09	8.3	8.84	7.53
Slc25a45	6063	1281X	9.03	9.21	8.99	7.89	7.8	8.39	7.77
Ugt3a2	1071	215X	12.52	11.91	12.11	10.11	10.53	10.44	10.76
Ugt3a1	4307	885X	10.4	9.78	10.22	7.59	7.89	7.77	8.52
Cyp2c40	2515	506X	11.72	11.12	11.41	4.52	5.21	4.64	5.88
Acad10	4105	836X	9.9	9.79	9.91	8.89	8.97	8.83	9.18
Slc10a1	272	59X	13.49	13.51	13.63	12.89	12.71	12.79	13.12
Gm42791	8128	1770X	8.04	8.06	8.18	7.06	7	7.12	7.41
Cabp2	13545	2814X	3.17	3.17	3.81	1	1	1	2
Aldh3b3	11878	2614X	5.32	5.88	5.91	2.32	2	2	3
Tspan12	753	162X	12.17	12.11	11.85	11.35	11.22	12.34	12.26
Hars2	6205	1316X	8.74	8.71	8.46	7.86	7.84	8.84	8.7
Dsc2	2448	498X	10.55	10.38	10.36	9.87	9.72	10.58	10.33
Tgds	4442	912X	9.49	9.55	9.3	8.65	8.29	9.63	9.37
Rwdd3	8970	1964X	7.38	7.32	7.17	6.57	6.04	7.64	7.48
Sfmbt1	2008	403X	10.62	10.94	10.66	10.09	9.91	10.73	10.82
Hdhd5	5271	1091X	9.03	9.1	8.95	8.54	8.38	9.01	9.13
Gm6034	10012	2223X	6.7	6.81	6.86	5.61	5.32	6.44	6.73
Zfp975	12569	2702X	4.25	4.09	4.39	2.32	1.58	3.91	4.32
Zfp661	12589	2706X	3.81	4.09	4.25	2.81	2.32	3.91	4.39
Mthfs	8236	1798X	7.61	7.8	7.75	6.98	7.19	7.76	7.75
Zfp235	10599	2381X	5.95	6.19	6.17	5.46	5.49	6.23	6.34
Cdnf	13520	2811X	3.17	2.32	2.81	1	1	2.81	3.46
Ifitm3	209	44X	13.55	13.47	13.37	14.02	13.97	13.18	12.84
Pgm2	508	104X	12.45	12.48	12.43	12.7	12.66	12.28	12.21
Masp1	1376	278X	11.13	11.08	11.1	11.3	11.37	11.01	10.86
Vtn	54	10X	15.03	15.17	15.27	15.39	15.56	14.62	14.72
Lmf1	4884	992X	8.86	8.86	9.04	9.37	9.77	8.48	8.6
Eno1b	250	55X	12.99	12.97	12.98	13.75	14.09	12.95	13.07
Rnf187	1074	217X	11.16	11.24	11.32	11.78	12.02	11.31	11.17
Grina	1021	208X	11.26	11.21	11.44	11.96	12.07	11.18	11.29
Ubl7	4881	991X	8.52	8.62	8.94	9.6	9.73	8.75	8.77
Bcorl1	9064	1995X	6.34	6.57	6.87	7.79	7.91	6.63	6.89
Il17rc	3655	743X	9.33	9.17	9.46	10.01	10.13	9.45	9.57
Slc35c2	3217	653X	9.5	9.32	9.58	10.4	10.34	9.65	9.75
Prob1	7793	1676X	7.49	7.3	7.6	8.35	8.24	7.56	7.68
Map2k2	1005	203X	11.03	11.23	11.26	11.95	12.24	11.4	11.41
Yipf3	2095	425X	10.04	10.22	10.29	10.88	11.18	10.37	10.33
Fbxw8	2473	499X	9.74	9.81	9.98	10.66	11.03	10.03	10.13
Sart3	752	161X	10.9	11.49	11.45	12.59	12.92	11.72	11.52
Timm50	3296	666X	9.33	9.63	9.53	10.23	10.35	9.67	9.58
Dxo	5852	1228X	8.23	8.48	8.43	8.99	9.24	8.5	8.4
Slc25a39	285	62X	12.73	12.78	12.86	13.61	13.74	12.99	13.01
Ifnar2	4862	986X	8.61	8.79	8.85	9.49	9.58	8.93	8.96
H13	1079	220X	10.74	11.03	10.97	12.18	12.16	11.21	11.21
Eno1	1623	330X	10.44	10.54	10.59	11.48	11.49	10.7	10.71
Cd99l2	2990	599X	9.7	9.77	9.77	10.33	10.32	9.88	9.85
Pcid2	7591	1632X	7.64	7.7	7.69	8.24	8.22	7.83	7.83
Mrpl51	1809	363X	10.44	10.51	10.29	11.09	11.32	10.61	10.62
Ehd1	1766	354X	10.5	10.68	10.55	11.04	11.17	10.75	10.63
Smpd1	2547	513X	10.07	10.15	10.05	10.4	10.52	10.17	10.13
Gna11	1783	357X	10.43	10.65	10.53	11.03	11.21	10.66	10.69
Fam20c	2611	530X	9.94	10.04	9.94	10.41	10.66	10.04	10.12
Gpi1	871	183X	11.34	11.48	11.4	12.12	12.35	11.69	11.52
Ddost	1312	268X	10.6	10.77	10.61	11.68	11.97	11.11	10.97
Nlrp4e	1425	288X	10.4	10.4	10.23	11.64	12.09	11.1	10.63
Rtkn2	13785	2838X	1	1	1	3	3.91	2	1.58
Mif	741	157X	11.55	11.5	11.49	12.52	12.8	11.76	11.65
BC017158	8450	1847X	7.16	7.03	7.13	7.97	8.08	7.36	7.12
Anxa6	1552	316X	10.62	10.76	10.73	11.4	11.48	10.85	10.72
Bop1	4248	875X	8.95	9.03	9.11	9.8	9.87	9.32	9.01
Babam1	2350	476X	10.02	10.18	10	10.75	10.89	10.29	10.05
Dapk3	4005	818X	9.12	9.28	9.22	9.83	9.96	9.46	9.16
Park7	845	178X	11.51	11.67	11.71	12.14	12.19	11.73	11.55
Cuta	2868	572X	9.56	9.74	9.81	10.62	10.58	9.87	9.65
Rfng	7209	1550X	7.52	7.78	7.82	8.76	8.61	7.85	7.59
Babam2	5001	1015X	8.65	8.65	8.85	9.47	9.43	8.97	8.83
Bscl2	3440	697X	9.02	9.33	9.29	10.46	10.32	9.63	9.41
Man2c1	5947	1255X	8.16	8.36	8.43	9.1	8.98	8.58	8.41
Msto1	8856	1936X	6.54	6.81	6.89	7.88	7.82	7.24	6.89
Zfp993	11745	2592X	3.17	3.58	3.91	6.38	5.55	4.17	3.91
Gtf2ird2	10508	2360X	4.91	5.61	5.49	6.91	6.88	5.7	5.98
Espn	11021	2469X	4.75	5.32	5	6.52	6.27	5.21	5.32
Rnf213	4201	866X	9.27	9.08	8.93	9.79	9.9	9.1	9.2
Dpp3	3213	650X	9.58	9.72	9.47	10.3	10.15	9.78	9.73
Pnkp	6245	1324X	8.22	8.26	8.01	9.01	8.9	8.37	8.29
Nlrx1	7257	1559X	7.79	7.8	7.76	8.57	8.38	7.97	7.82
Tmem110	5945	1254X	8.5	8.42	8.39	8.94	8.87	8.5	8.56
Dad1	1490	302X	10.7	10.71	10.55	11.58	11.57	10.95	10.76
Srm	5123	1051X	8.69	8.55	8.32	9.52	9.57	8.86	8.76
Nol3	11448	2546X	4.64	4.25	4.09	6.17	5.98	4.91	4.75
Mfn2	1794	359X	10.53	10.51	10.63	11.27	11.08	10.49	10.57
Slc22a18	1948	387X	10.41	10.44	10.55	11.22	11.09	10.12	10.25
Sec14l4	901	188X	11.6	11.46	11.54	12.22	12.07	11.53	11.32
Yif1b	5366	1106X	8.61	8.76	8.65	9.36	9.32	8.6	8.44
Cfap126	11052	2474X	5.39	5.43	5.32	6.09	5.98	5.49	5.21
Bspry	11936	2624X	4.52	4.25	4.32	5.09	5.21	4.46	4.17
Etf1	873	185X	11.39	11.26	10.87	11.89	11.71	12.25	12.29
Lurap1l	1644	335X	10.58	10.52	10.27	10.99	10.84	11.37	11.28
Hnrnpm	2717	552X	9.74	9.65	9.39	10.2	10.13	10.65	10.61
Tmem263	3211	648X	8.9	8.89	8.16	9.75	9.58	10.88	10.73
Hnrnph1	2233	454X	9.67	9.32	8.96	10.49	10.19	11.33	11.29
Ppfibp1	2565	518X	9.72	9.44	9.15	10.22	10.14	10.92	10.94
Fubp1	4368	897X	8.73	8.31	7.95	9.4	9.12	10.15	9.97
Sfr1	1858	371X	10.43	10.33	10.03	10.72	10.7	11.23	11.11
Maea	2813	568X	9.82	9.71	9.49	10.04	10.04	10.58	10.45
Abi1	2196	446X	10.07	9.77	9.54	10.34	10.36	11.21	11.05
Itgav	3022	610X	9.5	9.16	8.98	9.86	9.84	10.79	10.56
Tmem65	6549	1397X	7.76	7.38	7.17	8.22	8.38	9.24	9.08
Eif4h	586	120X	12.15	12	11.9	12.31	12.34	12.63	12.5
Tmem165	5229	1075X	8.38	7.92	7.77	9.08	8.92	9.84	9.35
Klf3	1810	364X	10.32	10.21	10.06	10.77	10.62	11.32	11.34
Cdk17	4685	958X	8.74	8.5	8.44	9	8.98	9.81	9.83
Dync1li2	5211	1070X	8.66	8.4	8.35	8.83	8.82	9.51	9.46
Ep300	5584	1152X	8.44	8.28	8.23	8.7	8.76	9.3	9.27
Mrfap1	432	93X	12.48	12.27	12.15	12.56	12.55	13.09	13.04
Xiap	1770	355X	10.62	10.22	10.16	10.69	10.62	11.37	11.3
Vcpip1	2949	590X	9.74	9.58	9.34	9.82	9.83	10.6	10.52
Rbm17	4458	914X	9.08	9.03	8.82	9.16	9.2	9.67	9.59
Stk3	6309	1338X	8.22	8.1	7.82	8.35	8.41	8.99	8.91
Tbc1d14	5018	1020X	8.83	8.7	8.5	8.93	8.95	9.43	9.45
Setx	4089	832X	9.1	8.87	8.6	9.28	9.38	10.1	10.04
Ercc5	7118	1530X	7.95	7.77	7.64	8.02	8.08	8.55	8.51
Ercc6l2	8625	1888X	7.14	6.85	6.73	7.25	7.39	7.86	7.91
Ppp3cb	2579	521X	9.88	9.74	9.53	10.16	9.95	10.9	10.73
Hnrnpk	616	126X	11.75	11.68	11.24	12.27	11.97	13.02	12.81
Picalm	887	186X	11.3	11.13	10.81	11.72	11.49	12.48	12.34
Plekha3	5617	1160X	8.45	8.42	8.15	8.81	8.61	9.26	9.23
Fbxo38	5138	1054X	8.63	8.63	8.45	8.98	8.79	9.46	9.43
Adam10	2528	508X	9.7	9.66	9.1	10.16	9.97	11.15	10.83
Fabp4	5773	1203X	7.67	7.8	6.98	8.47	8	9.96	9.51
Ctdspl2	8479	1852X	6.99	6.95	6.77	7.61	7.08	8.12	8
Med1	5235	1077X	8.69	8.48	8.53	8.91	8.69	9.45	9.33
Otud4	3603	734X	9.36	8.99	8.92	9.69	9.32	10.29	10.31
Pip4p2	4473	917X	8.95	8.65	8.48	9.27	8.98	9.89	9.82
Zmym2	5268	1090X	8.66	8.35	8.23	8.99	8.7	9.45	9.45
Erich1	10106	2260X	5.98	5.75	5.7	6.46	6.13	7	7.01
Med14	4856	985X	8.75	8.5	8.37	9.09	8.92	9.79	9.53
Zfp644	5069	1035X	8.7	8.5	8.57	9.03	8.87	9.55	9.34
Kctd18	9843	2187X	6.38	6.11	6.21	6.6	6.51	7.03	6.91
Cpt2	544	110X	12.07	12.03	11.86	12.3	12.27	12.69	13.05
Bicd2	5720	1187X	8.44	8.44	8.19	8.67	8.73	8.99	9.24
Srek1	6174	1308X	8.18	8.17	8	8.43	8.53	8.84	9.11
Serinc3	227	52X	12.62	12.39	12.07	13.52	13.46	14.25	14.27
Rock2	3768	769X	9.07	8.95	8.8	9.7	9.59	10.1	10.2
Rnf217	5054	1031X	8.77	8.65	8.52	9.15	9.02	9.26	9.35
Nek7	1631	333X	10.45	10.21	9.91	10.88	10.74	11.39	11.78
Pum2	1728	347X	10.55	10.32	10.14	10.87	10.8	11.22	11.37
Dpy19l1	2770	561X	9.53	9.23	8.77	10.01	9.99	10.74	11.05
Gadd45b	4967	1010X	8.26	8.15	7.83	9.07	8.92	9.58	10.03
Cask	5733	1192X	8.38	8.33	8.17	8.78	8.67	9.1	9.18
Ints6	6702	1440X	7.92	7.86	7.67	8.34	8.26	8.74	8.89
Ikbip	8199	1789X	7.22	7.09	6.88	7.64	7.52	8.06	8.24
Birc2	4638	953X	8.76	8.8	8.54	9.16	9.13	9.59	9.75
Hnrnph3	9699	2153X	6.55	6.54	6.43	6.7	6.69	6.85	6.93
Ift81	10105	2259X	5.98	6.02	5.75	6.44	6.3	6.75	7
Rnpc3	9918	2199X	6.19	5.98	5.98	6.57	6.41	6.93	7.13
Uri1	3483	707X	9.43	9.53	9.33	9.68	9.78	9.98	10.07
Rnf20	4665	956X	8.72	8.78	8.54	9.03	9.23	9.58	9.76
Rad21	1244	253X	10.27	10.1	10.04	11.08	11.4	12.17	12.14
Adam23	5364	1105X	8.33	8.38	8.21	8.72	8.98	9.45	9.41
Spopl	3854	789X	9.26	9.25	9.12	9.55	9.57	9.9	9.9
Sprtn	7664	1649X	7.43	7.38	7.29	7.79	7.9	8.34	8.43
Lrrfip1	3602	733X	9.11	9.14	8.82	9.52	9.66	10.38	10.22
Prkaa1	5769	1202X	8.24	8.28	8.03	8.6	8.64	9.29	9.24
Mgea5	2252	460X	10.02	9.88	9.6	10.22	10.48	11.05	11
Ifngr1	3523	718X	9.08	9.12	8.64	9.41	9.82	10.47	10.31
Scara3	10897	2443X	5.04	5.09	4.46	5.52	5.86	6.63	6.38
Ywhaz	1187	239X	10.91	10.83	10.55	11.22	11.49	11.86	11.96
Clca3a1	7101	1528X	7.09	6.95	6.27	7.85	8.24	8.96	9.17
C9orf72	6347	1346X	7.87	7.58	7.26	8.25	8.5	9.16	9.26
Ubr5	2727	554X	9.94	9.85	9.7	10.1	10.17	10.37	10.51
Mapk1ip1l	3147	635X	9.57	9.44	9.23	9.79	9.92	10.28	10.51
Lmcd1	11980	2629X	3.7	3.46	3	4.32	4.7	5.21	5.7
Nup37	8569	1875X	6.87	6.7	6.54	7.21	7.61	7.94	8.14
Hp1bp3	1610	327X	10.62	10.55	10.22	10.82	10.91	11.35	11.54
Uggt2	9963	2204X	6.09	6.04	5.58	6.38	6.48	7.01	7.19
Fam135a	6523	1390X	7.63	7.62	6.99	8.24	8.34	9.07	9.3
Haus6	8595	1880X	6.73	6.34	5.7	7.2	7.33	8.25	8.34
Acadm	222	49X	13.15	12.82	12.56	13.03	12.97	14.05	14.53
Zkscan3	5357	1103X	8.64	8.54	8.37	8.57	8.5	9.34	9.6
Lsm14b	6556	1399X	8.27	8.24	8.15	8.21	8.2	8.57	8.75
Topors	4332	891X	9.12	9.03	8.93	9.13	9.24	9.77	9.65
Qrich1	4932	1000X	8.85	8.74	8.59	8.8	8.97	9.58	9.46
Ltn1	3713	755X	9.39	9.34	9.17	9.45	9.49	10.1	9.99
Erlin2	3749	763X	9.43	9.41	9.2	9.47	9.47	10.01	9.92
Lsm14a	3009	605X	9.79	9.61	9.41	9.76	9.78	10.54	10.41
Uchl5	5953	1257X	8.38	8.15	7.86	8.25	8.38	9.39	9.17
Cyyr1	7452	1594X	7.66	7.39	7.1	7.73	7.66	8.85	8.51
Sept10	5289	1094X	8.64	8.44	8.19	8.55	8.56	9.78	9.37
Cnot6l	2228	452X	10.32	9.93	10	10.22	10.22	10.87	11.06
Cd2ap	2348	475X	10.11	9.69	9.53	10.05	10	11.12	11.09
Acap2	4215	869X	9.17	8.69	8.65	9.05	9.09	10.09	10.02
Terf1	7672	1650X	7.55	7.09	7.03	7.43	7.52	8.65	8.67
Smc5	6559	1400X	8.15	7.62	7.53	8.04	8.11	9.04	9.14
Eif2a	3901	797X	9.33	9.15	8.98	9.35	9.27	10.03	10.08
Cep83	7887	1701X	7.47	7.23	6.92	7.45	7.37	8.45	8.48
Gnal	6848	1472X	8.02	7.91	7.79	7.98	8.03	8.74	8.8
Als2cr12	7904	1707X	7.49	7.19	6.93	7.29	7.32	8.49	8.51
Tmem30b	1935	385X	10.37	10.46	10.12	10.63	10.55	11.01	11.11
Zfp236	7010	1502X	7.91	7.89	7.67	8.12	8.09	8.52	8.65
Sf3b1	1452	293X	10.68	10.7	10.45	10.82	10.97	11.59	11.75
Cep85l	2273	463X	10.21	10.13	9.92	10.28	10.38	10.75	10.89
Pdik1l	7963	1724X	7.38	7.35	7.04	7.51	7.72	8.2	8.28
Rragd	10044	2233X	5.88	5.98	5.29	6	6.21	7.16	7.32
Dlg1	2729	556X	9.86	9.92	9.65	10	9.93	10.47	10.67
Chd1	4300	883X	9.07	9.1	8.8	9.18	9.08	9.75	9.88
Taf5	9254	2050X	6.83	6.78	6.6	6.86	6.88	7.3	7.46
Mga	5585	1153X	8.45	8.16	8.34	8.68	8.75	9.11	9.46
Ric1	4398	903X	8.95	8.75	8.92	9.01	9.28	9.63	9.96
Trim68	9427	2092X	6.6	6.21	6.54	6.67	6.85	7.32	7.52
Luc7l2	2093	424X	10.06	10.01	10.06	10.44	10.42	11.1	11.1
Wdr11	4175	855X	9.12	8.97	9.05	9.32	9.34	9.79	9.85
Zzz3	5975	1261X	8.28	8.03	8.14	8.49	8.48	9.13	9.19
Kdm3a	6924	1488X	7.77	7.45	7.73	8.06	8.02	8.9	8.81
As3mt	2005	401X	10.37	10.19	10.23	10.43	10.57	11	11.05
Znrf3	8663	1895X	7.06	6.89	6.88	7.19	7.38	7.75	7.89
Usp38	3360	683X	9.43	9.33	9.18	9.66	9.54	10.32	10.41
Ifrd1	4583	943X	8.74	8.71	8.43	9.01	8.81	9.88	9.95
Ubr1	5260	1086X	8.65	8.53	8.53	8.83	8.73	9.28	9.48
Tfcp2	10147	2273X	6.17	6.09	6.13	6.25	6.23	6.71	6.67
Tctex1d2	10323	2315X	5.81	5.73	5.64	6	6.02	6.91	6.88
Ndufaf7	6168	1306X	8.44	8.24	8.33	8.45	8.41	8.8	8.81
Dtwd2	11446	2545X	5	4.58	4.81	5.09	5.04	5.67	5.67
Klre1	13607	2823X	1.58	1	1.58	2	1.58	3.32	3.7
Cep135	10252	2295X	6.04	5.67	5.93	6.17	6.3	6.78	6.67
Tc2n	12240	2662X	2.58	1	2.58	3.46	3.46	5.78	5.49
Ppm1a	797	171X	11.74	11.78	11.77	11.9	11.83	12	12.13
Stx16	5583	1151X	8.38	8.57	8.35	8.63	8.58	9.11	9.43
Ewsr1	3253	658X	9.33	9.64	9.36	9.49	9.81	10.37	10.36
Supt20	8323	1816X	6.93	7.25	7.01	7.22	7.45	8.1	8.22
Tle1	2506	504X	9.59	9.92	9.41	9.95	10.17	10.87	11.01
Fam102b	9657	2144X	5.52	6.09	5.55	6.29	6.52	7.66	7.67
Kdm4c	8278	1804X	7.19	7.49	7.16	7.37	7.44	8.02	7.98
Igfbp7	985	201X	10.54	11.04	10.78	11.57	11.46	12.57	12.12
Tmem229a	11851	2612X	3.17	3.91	3.7	4.39	4.17	6.02	5.43
Rbm39	854	179X	11.13	11.36	11.41	11.98	11.61	12.34	12.22
Shisa2	12469	2689X	3	3.46	3.46	4.09	3.81	4.64	4.46
Gja1	7831	1687X	6.41	6.79	6.74	7.91	7.34	8.94	8.38
Celf1	1213	244X	10.84	11.15	10.91	11.38	11.37	11.63	11.69
Lcor	6124	1294X	7.82	8.3	8.04	8.51	8.62	8.99	9.02
Zcchc8	6136	1298X	7.85	8.19	8.03	8.42	8.57	9.06	9.08
Fam3c	3066	617X	9.37	9.69	9.57	9.79	9.97	10.39	10.37
Cd300ld	10712	2406X	5	5.52	5.25	5.7	6	6.58	6.55
Ets1	3165	638X	9.24	9.5	9.29	9.89	9.98	10.46	10.29
Dpt	4850	983X	7.29	8.12	7.3	8.65	9.02	10.31	9.96
Gm13212	12981	2759X	1	2	1	2.81	3	4.81	4.25
Sytl2	10597	2380X	3.91	4.81	4.09	5.55	6.23	7.11	7.06
Ash1l	5303	1097X	8.53	8.64	8.52	8.94	8.91	9.23	9.26
Cntrl	7506	1613X	7.15	7.33	7.24	7.96	7.88	8.57	8.63
Qpct	6164	1304X	7.2	7.52	7.12	8.14	8.17	9.41	9.71
Ubxn2b	8830	1934X	6.6	6.86	6.6	7.2	7.13	7.92	7.83
Vsig10	8544	1868X	6.66	6.89	6.88	7.32	7.43	7.98	8.09
Rbm48	10623	2388X	5.49	5.55	5.64	5.91	6	6.44	6.52
Fnbp4	7259	1560X	7.45	7.75	7.26	8.05	7.84	8.64	8.7
Ms4a4d	10094	2256X	5.67	6.09	5.52	6.43	6.27	7.07	6.98
Lmbr1	9277	2059X	6.63	6.86	6.7	7.03	6.93	7.27	7.27
Ip6k2	2854	571X	9.72	9.52	9.7	10.13	9.81	10.44	10.63
Clasp2	6572	1403X	8	7.75	7.98	8.44	8.21	8.84	8.85
Pik3cb	5977	1262X	8.28	8.26	8.4	8.75	8.53	8.92	8.89
Pwwp2a	7930	1714X	7.16	7.29	7.37	7.87	7.53	8.14	8.27
Lpin2	614	125X	11.58	11.57	11.93	12.23	12.15	12.66	12.93
Csnk1g1	9117	2007X	6.39	6.57	6.82	6.94	7.03	7.72	7.58
Cc2d2a	10146	2272X	5.43	5.46	6.02	6.17	6.23	7.07	7.09
Mknk1	6200	1315X	8.15	8.04	8.13	8.54	8.48	8.98	8.88
Gnptab	7703	1657X	7.52	7.46	7.62	7.85	7.83	8.24	8.18
E4f1	9400	2085X	6.54	6.48	6.75	6.94	6.78	7.31	7.26
Gjc1	12705	2721X	3	2.81	3.32	3.7	3.58	4.25	4.25
Cdh11	4160	850X	9	9.23	9.23	9.23	9.22	9.84	9.8
Echdc2	2136	431X	10.3	10.37	10.36	10.37	10.33	10.77	10.83
Ehbp1	6918	1487X	8.04	8.14	8.08	8.15	8.02	8.42	8.5
Pcf11	4984	1011X	8.62	8.72	8.8	8.78	8.5	9.66	9.57
A430103D13Rik	13563	2816X	1.58	2	2	2	1.58	3.46	3.32
Ndel1	3761	768X	9.47	9.34	9.39	9.42	9.45	9.9	9.95
Jmjd1c	3869	792X	9.42	9.22	9.19	9.27	9.25	10.08	9.96
Odf2l	9119	2008X	6.78	6.44	6.46	6.48	6.57	7.95	7.85
Inpp4a	7737	1664X	7.49	7.36	7.56	7.47	7.39	8.46	8.48
Tmem87a	7272	1561X	7.82	7.44	7.64	7.89	7.66	8.78	8.52
Cep44	8342	1820X	7.35	7.06	7.18	7.36	7.13	8.21	7.96
Naf1	8925	1949X	6.85	6.46	6.81	6.87	6.88	7.99	7.79
Rnf4	1686	342X	10.62	10.53	10.6	10.54	10.76	11.37	11.24
Tcf20	6131	1295X	8.39	8.36	8.39	8.41	8.5	8.84	8.72
9430081H08Rik	13485	2807X	2	2	2	2	2.58	3.46	3.17
Cdkn1b	4048	825X	8.86	8.94	8.87	8.99	9.03	10.44	10.03
Wdr47	11174	2499X	4.86	5	5	5	5.21	6.3	6.13
Hps5	8227	1794X	7.33	7.38	7.52	7.4	7.51	7.97	7.85
Fut2	13379	2800X	1	1	2	1	1	4.58	3.81
Papd5	2962	595X	9.79	9.68	9.56	9.96	9.68	10.44	10.47
Rnf111	5049	1030X	8.61	8.6	8.44	8.97	8.55	9.57	9.66
Tbp	8110	1764X	7.35	7.22	7.2	7.59	7.27	8.23	8.19
Ythdc2	9184	2027X	6.57	6.61	6.44	6.93	6.49	7.76	7.71
Tbc1d15	2173	441X	10.12	9.99	9.82	10.35	10.14	11.26	10.93
Casp12	9721	2158X	5.95	5.88	5.52	6.36	5.88	7.83	7.45
Klhl12	5873	1235X	8.5	8.49	8.3	8.55	8.44	9.07	8.98
Zfyve16	8252	1799X	7.17	7.11	6.73	7.34	7.15	8.38	8.26
Ythdc1	4133	846X	8.95	9.17	8.76	9.34	9.05	10.03	10.02
Stk38	3016	608X	9.81	9.85	9.73	9.86	9.8	10.23	10.28
Mettl15	8932	1952X	6.86	6.95	6.77	7.04	6.91	7.79	7.67
Tmem186	9824	2179X	6.3	6.41	6.3	6.44	6.41	6.99	7
Lum	1443	291X	9.47	9.89	9.08	10.69	9.87	12.61	12
Ncoa2	2928	583X	9.68	9.8	9.62	9.94	9.8	10.57	10.32
Slc36a4	6739	1453X	7.58	7.81	7.39	8.15	7.94	9.28	8.8
Kif2a	7103	1529X	7.55	7.74	7.53	8.08	7.88	8.88	8.58
Osgin2	9734	2160X	5.93	6.38	6.04	6.52	6.29	7.43	7.24
B230217C12Rik	13723	2834X	1.58	2	1.58	2	2	3.17	2.81
Mxd1	8874	1938X	6.71	6.82	6.79	7.36	6.92	7.81	7.71
4833420G17Rik	4739	967X	8.42	8.58	8.44	9.11	8.65	10.05	9.67
Mkrn3	12843	2738X	2.32	2.58	2.32	3.46	2.58	4.64	4.25
Gm6377	10429	2341X	4.81	4.95	4.7	6.02	4.81	7.5	7.11
Upf3b	5913	1243X	8.15	8.27	8.22	8.63	8.45	9.2	9.08
Rps6ka6	13542	2813X	1	1	1	2.32	1.58	4	3.81
Gm29609	13643	2826X	1	1	1	2.32	1.58	3.91	3.32
Zfp780b	10315	2313X	5.75	5.91	5.95	6.25	6.02	6.78	6.64
Stx4a	5730	1191X	8.49	8.51	8.61	8.64	8.56	9.1	8.93
Hace1	9914	2196X	6	6.09	6.27	6.43	6.19	7.13	7.08
Epc2	6043	1277X	8.23	8.03	8.28	8.46	8.27	9.19	9.06
Slc16a4	11533	2561X	4.17	4	4.46	4.95	4.39	6.21	5.73
Med10	6051	1279X	8.23	8.2	8.08	8.37	8.27	9.36	8.92
Nphp1	10492	2356X	5.73	5.7	5.64	5.83	5.91	6.93	6.44
Nhlrc3	7657	1645X	7.64	7.54	7.52	7.86	7.78	8.38	8.08
Tubgcp3	7870	1698X	7.27	7.25	7.2	7.69	7.56	8.5	8.2
Lrch2	12887	2744X	1.58	1.58	1.58	2.81	2.32	5.21	4
Lrrcc1	9238	2045X	6.34	6.19	6.51	6.63	6.87	8.01	7.49
Nebl	11518	2560X	3.91	3.91	4.32	4.75	4.86	6.32	5.73
Ddx6	1367	277X	10.93	11.06	10.73	10.78	10.85	11.56	11.73
Hps3	9487	2105X	6.49	6.7	6.21	6.43	6.34	7.47	7.56
Vps4b	2074	419X	10.35	10.39	10.13	10.38	10.16	11.1	10.92
Strbp	3699	753X	9.39	9.35	9.09	9.38	9.2	10.23	10.15
Ankrd42	11797	2599X	4.25	4.52	3.81	4.32	4.25	5.67	5.52
Zbtb6	8576	1877X	7.23	7.18	6.88	6.98	7	8.12	7.88
Tob1	1293	263X	10.99	11.04	10.99	10.87	10.4	11.82	11.8
Tial1	3695	750X	9.62	9.53	9.45	9.33	8.97	10.07	10
Slc38a4	217	47X	13.38	13.36	13.33	13.31	13.1	13.76	13.99
Prpf18	5017	1019X	8.91	8.79	8.78	8.76	8.63	9.38	9.54
Ccdc152	4811	978X	8.7	8.68	8.58	8.69	8.15	9.8	10.01
Ccnl1	5691	1176X	8.46	8.43	8.43	8.47	8.03	9.37	9.32
Rb1cc1	2559	516X	9.95	10.05	9.7	9.92	9.47	10.94	10.82
Trpm7	3805	777X	9.39	9.28	9.11	9.33	8.85	10.22	10.15
Spata17	12807	2732X	3.32	3.17	3	3.17	2.81	4.17	4.25
Usp45	6212	1317X	8.43	8.14	7.99	8.18	7.91	9.17	9.08
Zfp984	10709	2403X	5.78	5.29	5.29	5.36	4.86	6.91	6.64
Btbd3	7811	1681X	7.55	7.58	7.43	7.24	6.94	8.68	8.26
Zfp758	11351	2524X	5	4.91	4.86	4.7	4.52	6.3	5.7
Gm45062	10463	2350X	5.88	5.93	5.81	5.7	5.61	6.82	6.63
Cox7c	10994	2463X	4.91	5.39	5.09	5	4.52	6.77	6.34
B3gntl1	11764	2594X	4.52	4.75	4.52	4.52	4.52	5.36	5.17
Ammecr1l	2436	493X	10.29	10.17	10.13	10.11	10.14	10.56	10.58
Zfp266	7705	1658X	7.82	7.49	7.38	7.27	7.29	8.44	8.55
Mynn	7830	1686X	7.79	7.35	7.41	7.27	7.29	8.47	8.28
Trdmt1	11045	2472X	5.7	5.29	5.29	4.95	5.09	6.21	6.15
Homez	9996	2217X	6.43	6.23	6.29	6.19	6.29	6.86	6.82
Cysltr1	11143	2490X	5.21	4.75	4.86	4.46	5	6.54	6.3
Wdr13	6504	1382X	8.2	8.08	8.2	7.98	8.18	8.73	8.96
Trmt13	12742	2726X	3	2.81	3.17	2.58	3	4.52	4.58
Tmco1	1474	297X	11	11.03	10.71	10.68	10.7	11.52	11.43
Arl5a	743	158X	12.12	11.97	11.73	11.49	11.48	12.37	12.37
Zscan26	5165	1057X	9.15	8.8	8.56	8.28	8.16	9.56	9.49
Pisd	3484	708X	9.76	9.77	9.54	9.26	9.34	10.03	10.05
E2f5	8106	1761X	7.76	7.57	7.33	6.75	6.82	8.31	8.2
St13	644	131X	12.23	12.2	11.82	11.62	11.55	12.76	12.56
Zfp994	10450	2348X	6.17	5.93	5.67	5.52	5.29	6.92	6.66
Ell2	1953	390X	10.55	10.6	10.43	10.16	10.04	11.14	11.13
6030458C11Rik	7086	1525X	8.08	8.07	7.97	7.74	7.8	8.49	8.52
Zfp937	13559	2815X	2.32	2	2	1.58	1.58	3.32	3.32
Klra5	13564	2817X	2	1.58	2	1	1	3.7	3.58
Tsga10	11011	2466X	5.49	5.64	5.49	5	5.17	6.21	6.02
Gm49359	12555	2697X	3.81	3.17	3.32	2.58	2.32	5.17	4.39
Zmym5	7396	1584X	7.77	7.88	7.99	7.69	7.55	8.36	8.46
Clic5	10634	2390X	5.86	5.91	5.83	5.49	5.17	6.74	6.3
Dffb	11679	2582X	4.46	4.95	4.86	4	3.7	5.83	5.43
Ssh2	442	95X	11.88	11.94	11.59	13.05	13.67	12.34	12.6
Nudc	1926	383X	10.42	10.33	10.28	10.86	11.16	10.59	10.68
Clptm1	1280	260X	10.69	10.79	10.65	11.59	11.91	11.16	11.28
Trappc12	3838	786X	9.37	9.42	9.36	9.7	9.8	9.51	9.57
Ext2	3503	712X	9.45	9.48	9.4	9.92	10.13	9.68	9.67
Atp9a	1528	308X	10.35	10.38	10.53	11.39	11.87	10.69	11.04
Uba1	1082	222X	10.98	10.93	11.03	11.91	12.17	11.3	11.38
Cisd3	2004	400X	9.97	9.97	10.03	11.08	11.4	10.38	10.55
Rin3	4721	964X	8.69	8.6	8.66	9.5	9.9	8.99	9.04
Alg3	7634	1638X	7.43	7.27	7.31	8.32	8.68	7.63	7.85
Zmiz2	5240	1079X	8.48	8.48	8.38	9.37	9.63	8.73	8.82
Tln1	2060	415X	9.64	9.77	10.03	11.03	11.47	10.56	10.36
Bag6	2684	543X	9.36	9.38	9.7	10.62	11	10.08	10.05
Actn4	838	177X	10.98	11.15	11.26	12.21	12.81	11.75	11.68
Samd4b	4702	960X	8.29	8.44	8.69	9.5	10.03	9.09	9.13
Myo18a	1618	329X	10.24	10.52	10.51	11.28	11.69	10.82	10.82
Eif3l	1534	311X	10.41	10.59	10.58	11.39	11.7	10.89	10.89
Psen1	3563	727X	9.19	9.33	9.27	10.02	10.31	9.61	9.57
Ncln	1884	375X	10.19	10.35	10.36	11.01	11.25	10.59	10.66
Gpaa1	4333	892X	8.27	8.49	8.46	9.91	10.37	9.06	9.17
Ephx1	348	75X	12.24	12.19	12.26	13.3	13.76	12.85	12.84
Gtpbp1	5387	1110X	8.24	8.2	8.34	9.28	9.61	8.86	8.82
Ctdnep1	3493	710X	9.14	9.13	9.17	10.16	10.37	9.75	9.67
Capns1	1398	285X	10.28	10.29	10.41	11.63	11.98	11.15	11.09
Slc12a4	5727	1189X	7.67	7.77	7.83	9.31	9.69	8.7	8.65
Ppt2	3752	764X	9.24	9.27	9.3	9.89	10.02	9.65	9.53
Hspbp1	4092	835X	9.13	9.11	9.18	9.75	9.85	9.48	9.33
Fth1	23	4X	15.61	15.61	15.57	16.86	17.02	16.32	16.16
Tex261	2155	438X	10.04	9.98	9.99	10.95	11.05	10.49	10.39
Pgf	13816	2842X	1	1	1	3	3.32	2	2
Gns	671	136X	11.35	11.5	11.73	12.56	12.84	12.15	12.09
Fam234a	1687	343X	10.19	10.24	10.46	11.32	11.47	10.9	10.82
Rbck1	1855	370X	9.96	10.09	10.27	11.23	11.31	10.7	10.75
Sympk	2497	501X	9.82	9.86	10.06	10.53	10.71	10.23	10.32
Mroh1	5359	1104X	8.27	8.25	8.58	9.32	9.47	8.78	8.92
Irf2bp1	4115	839X	8.7	8.73	8.95	9.79	10.13	9.38	9.62
Peak1	4748	970X	7.75	8.03	8.29	9.72	10.24	8.82	9.22
Dmwd	5851	1227X	8.02	8.12	8.23	9.08	9.29	8.62	8.71
Krt18	377	82X	12.05	11.8	12.13	13.36	13.79	12.8	12.46
Rab1b	822	174X	11.68	11.64	11.72	12.03	12.13	11.86	11.78
Ccdc173	6342	1344X	7.77	7.6	7.92	8.98	9.35	8.45	8.09
Ctdspl	6044	1278X	8.04	7.78	8.15	9.17	9.31	8.51	8.28
Epn1	794	170X	11.39	11.35	11.63	12.34	12.5	11.78	11.83
Pigt	2445	496X	9.5	9.51	9.85	10.9	11.12	10.1	10.17
Atp6v0a1	3468	701X	9.12	9.12	9.47	10.15	10.45	9.54	9.58
Hdac4	8304	1809X	7.19	7.17	7.41	7.88	7.98	7.55	7.44
Slc9a1	7902	1705X	6.87	6.81	7.33	8.37	8.49	7.71	7.64
Bmp6	9736	2161X	5.88	5.93	6.32	7.18	7.36	6.64	6.54
Cfap77	620	127X	11.76	11.41	11.29	12.87	13.12	11.98	12.1
Med25	5400	1114X	8.53	8.3	8.47	9.31	9.42	8.7	8.81
Ttll12	5698	1177X	8.29	8.1	8.19	9.23	9.45	8.6	8.59
Tmem201	5751	1195X	8.3	7.79	8.17	9.22	9.52	8.5	8.6
Plbd2	1819	365X	10.28	10.08	10.42	11.11	11.39	10.63	10.76
Ube3b	2511	505X	9.95	9.82	9.95	10.54	10.68	10.21	10.34
Phactr4	5684	1174X	8.3	7.98	8.25	9.15	9.33	8.72	8.85
Zfp385a	5228	1074X	8.62	8.28	8.5	9.26	9.56	8.87	8.92
Ap2a1	6560	1401X	7.63	7.19	7.59	8.77	9.41	8.24	8.41
Cpsf1	5168	1059X	8.74	8.5	8.66	9.29	9.33	8.98	8.93
Socs7	6842	1471X	7.73	7.31	7.75	8.83	8.9	8.17	8.25
Ipo4	7480	1604X	7.64	7.38	7.6	8.3	8.51	7.99	7.89
Eif3c	1136	229X	10.8	10.76	10.87	12.02	12.09	11.23	11.29
Eprs	1234	249X	10.88	10.84	10.91	11.74	11.82	11.17	11.33
Tpi1	158	33X	13.44	13.41	13.42	14.39	14.36	13.9	13.86
Abcc12	13786	2839X	1	1	1	3.58	3.32	2	2
Limd1	2289	465X	9.75	9.92	9.96	10.99	10.94	10.23	10.42
Oas3	10499	2359X	5.13	5.43	5.29	6.91	6.86	5.91	6.04
Hipk2	6361	1348X	7.62	7.81	8	9.08	9.15	8.19	8.44
Agbl5	10004	2221X	5.83	6	6.13	7.03	7.06	6.23	6.43
Dpagt1	3817	781X	9.32	9.29	9.28	9.91	9.9	9.36	9.62
Zbtb42	9042	1988X	6.25	6.19	6.25	7.99	7.84	6.77	7.34
Ctsz	343	74X	12.47	12.63	12.7	13.23	13.35	12.91	12.78
Sod3	2730	557X	9.18	9.47	9.55	10.64	11.04	10.09	9.86
Irak1	1606	326X	10.33	10.47	10.53	11.44	11.51	10.91	10.81
Ccnd3	3564	728X	8.93	9.18	9.14	10.23	10.37	9.61	9.57
Arhgdia	716	149X	11.03	11.23	11.3	12.75	12.97	12.03	11.62
Mbd3	1915	379X	10.22	10.33	10.36	11.05	11.2	10.68	10.46
Zfp219	5854	1229X	8.23	8.29	8.27	9.12	9.17	8.66	8.47
Samm50	1233	248X	10.8	11.12	10.95	11.71	11.77	11.29	11.12
Zdhhc18	4408	905X	8.82	9.04	8.92	9.67	9.78	9.22	9.15
Flg	579	117X	11.33	11.74	11.64	12.84	13.12	12.46	11.97
Akt1	1909	378X	10.06	10.38	10.26	11.01	11.2	10.8	10.55
Afg1l	1156	237X	10.45	10.84	10.71	11.98	12.14	11.46	11.14
Map4	707	146X	11.29	11.58	11.49	12.53	12.75	12.18	11.9
Tomm40l	10895	2442X	4.7	5.09	4.86	6.39	6.64	5.83	5.52
Plxnd1	5469	1128X	8.06	8.35	8.3	9.21	9.61	8.93	8.61
Rps26	1517	306X	10.28	10.33	10.26	11.58	11.78	11.2	10.76
Rplp0	147	30X	13.18	13.38	13.28	14.47	14.73	14.15	13.79
Trmt1	5570	1148X	8.42	8.52	8.46	9.04	9.22	8.88	8.7
Micall2	10086	2252X	5.36	5.55	5.46	6.94	7.48	6.55	6
Rps5	204	42X	12.77	13.1	12.91	14.14	14.31	13.62	13.27
Thop1	5436	1121X	8.1	8.32	8.17	9.41	9.62	8.86	8.6
Rad23a	4937	1002X	8.73	8.84	8.69	9.36	9.42	9.12	8.93
Taf6l	5483	1131X	8.48	8.57	8.49	9.19	9.18	8.84	8.74
Gm11077	472	98X	11.48	12.04	11.81	13.15	13.39	12.49	12.43
Mars	3082	622X	9.42	9.73	9.5	10.28	10.42	9.9	9.86
Eif3b	937	193X	11.03	11.26	11.16	12.09	12.3	11.69	11.59
Atp13a1	4238	874X	8.84	8.99	8.95	9.7	9.9	9.4	9.33
Dctn1	4895	995X	8.36	8.48	8.48	9.53	9.82	9.06	9
Rbm42	3324	676X	9.17	9.39	9.21	10.23	10.47	9.82	9.69
Tnfaip1	2128	428X	9.9	10.12	9.92	10.87	11.2	10.49	10.49
Cmc2	5525	1137X	7.86	8.24	7.97	9.33	9.75	8.69	8.66
Rps17	747	159X	11.21	11.59	11.29	12.48	12.68	11.89	11.97
Btbd9	793	169X	11.27	11.48	11.25	12.39	12.54	11.85	11.91
Stc1	12351	2674X	1	2	1	5.13	5.86	3.17	3.58
Myo1c	2386	481X	9.46	9.81	9.59	10.78	11.13	10.41	10.34
Faap20	7466	1599X	7.29	7.49	7.33	8.41	8.59	7.97	8.04
Smim9	9041	1987X	6.25	6.58	6.04	7.59	8.09	7.08	7.14
Anapc2	3002	603X	9.18	9.47	9.66	10.47	10.63	9.87	9.87
Amotl1	5602	1156X	7.63	8.09	8.28	9.46	9.55	8.77	8.54
Myo7a	8123	1768X	6.46	6.95	7.06	8.31	8.49	7.58	7.5
Trim28	1998	398X	9.82	10.18	10.18	11.06	11.13	10.71	10.58
Comtd1	7462	1598X	6.07	6.91	6.93	8.76	9	8.07	7.77
Arrb1	4503	926X	8.03	8.44	8.44	9.89	10.06	9.41	9.07
Tubgcp2	6019	1274X	7.6	7.97	8	9.14	9.32	8.78	8.36
Polr3c	6967	1495X	7.46	7.8	7.8	8.67	8.64	8.37	8.08
Parvb	7824	1684X	6.23	6.93	6.89	8.66	8.58	7.99	7.44
Chst12	9798	2175X	5.17	5.67	5.83	7.39	7.42	6.83	6.36
Hk1	8173	1785X	6.04	6.7	6.69	8.34	8.51	7.92	7.36
Vti1a	5608	1158X	7.95	8.38	8.32	9.35	9.31	8.8	8.67
Plekhg1	8170	1784X	6.77	7.2	7.23	8.22	8.14	7.6	7.56
Creb3	3248	656X	9.24	9.63	9.46	10.24	10.24	9.9	9.8
Tlr9	12368	2676X	2	3.17	2.81	5.13	5.09	4	3.81
Psmc3	1311	267X	10.86	11.02	10.81	11.49	11.64	11.23	11.07
Zcchc17	4466	916X	8.89	9.01	8.75	9.54	9.8	9.28	9.14
Eif5a	302	66X	12.63	12.78	12.49	13.38	13.57	13.15	12.97
Pgp	3008	604X	9.15	9.41	8.95	10.54	10.82	10.03	9.77
Nop9	5719	1186X	8.2	8.35	8.03	9.16	9.3	8.92	8.54
Atic	4566	938X	8.8	8.8	8.61	9.6	9.8	9.29	9.06
Cfl1	394	86X	12.03	12.06	11.81	13.19	13.54	13.04	12.67
Tcp1	1038	210X	11.18	11.12	11.03	11.77	12.02	11.66	11.52
Sgsh	10364	2324X	5.25	5.17	4.95	6.58	7.31	6.49	6.04
Zdhhc3	3481	706X	9.19	9.2	8.99	10.07	10.42	9.8	9.71
Ppp1r14b	2993	600X	9.15	9.21	8.93	10.43	10.84	10.14	9.96
Mgat4d	4953	1006X	8.34	8.37	8.09	9.49	9.86	9.21	8.96
Tango6	8820	1932X	6.88	6.89	6.67	7.6	7.79	7.39	7.21
Mbd5	1380	280X	10.77	10.88	10.64	11.41	11.55	11.27	11.14
Eif2d	3323	675X	9.21	9.39	9.09	10.2	10.38	9.95	9.78
Cdipt	2943	587X	9.5	9.62	9.36	10.35	10.53	10.2	9.96
Imp4	4279	879X	8.85	9.01	8.73	9.63	9.85	9.57	9.32
Paqr4	8988	1971X	5.78	6.36	5.88	7.75	8.29	7.29	6.88
Dbn1	9617	2132X	5.49	6	5.49	7.26	7.75	7.03	6.57
Rpl36al	1646	336X	10.37	10.65	10.4	11.32	11.31	10.86	10.98
Cacnb2	721	152X	11.15	11.42	11.18	12.69	12.75	11.99	12.02
Prelid1	670	135X	11.43	11.58	11.36	12.68	12.8	12.19	12.09
Spns1	4763	973X	8.62	8.81	8.62	9.52	9.58	9.2	9.11
Them6	6688	1434X	7.18	7.52	7.29	9.07	9.16	8.38	8.18
Rnf24	4188	860X	8.49	8.91	8.44	9.99	10.02	9.48	9.44
Nubp1	10262	2299X	5.39	5.73	5.32	6.95	6.92	6.34	6.29
March2	2086	422X	10.01	10.24	10.16	11.01	10.9	10.57	10.51
Uba6	6926	1490X	7.55	7.73	7.62	8.78	8.67	8.28	8.24
Ubl5	2942	586X	9.64	9.7	9.64	10.38	10.35	10.09	9.94
Zfp668	10481	2352X	5.13	5.29	5.17	6.99	6.75	6.32	5.91
Prkx	7579	1628X	6.73	7.06	6.95	8.73	8.73	7.99	7.69
Psmd8	855	180X	11.2	11.43	11	12.37	12.23	11.96	11.73
Lmo4	4495	924X	8.51	8.65	8.34	10.03	9.71	9.4	9.12
Enox1	11682	2583X	3.91	4.32	3.81	5.78	5.43	5.04	4.95
Rpl10a	198	40X	12.63	13.03	12.77	14.28	14.3	13.78	13.37
Cd151	2326	471X	9.43	9.89	9.57	10.9	11.09	10.61	10.23
Gle1	3801	776X	9	9.26	9.1	9.94	10.04	9.7	9.54
Tbl3	6138	1299X	8.01	8.23	8.06	8.91	8.96	8.69	8.5
Phc1	10589	2378X	4.81	5.32	5	6.74	6.82	6.27	5.86
Gipc1	3546	722X	8.92	9.15	8.99	10.26	10.21	9.92	9.61
Mid1	8074	1754X	6.49	6.87	6.58	8.43	8.43	7.89	7.53
Ptpa	1264	256X	10.54	10.98	10.64	11.7	11.73	11.44	11.25
Mthfd1l	7457	1597X	6.09	7.13	6.38	8.86	8.89	8.11	7.89
Gde1	3291	664X	9.21	9.52	9.31	10.22	10.22	10.02	9.8
Gm5580	7132	1533X	7.4	7.75	7.48	8.58	8.58	8.35	8.08
Sec14l1	5532	1139X	7.81	8.28	7.94	9.41	9.37	9.12	8.73
Gab3	11111	2484X	3.91	4.81	4.25	6.48	6.27	5.88	5.32
Gga1	3698	752X	9.07	9.33	9.23	9.96	10.02	9.81	9.54
Ramp2	7156	1538X	7.03	7.48	7.35	8.65	8.72	8.53	7.94
Katnb1	10312	2311X	5.25	5.55	5.55	6.86	6.82	6.61	6.11
Trim27	3829	783X	8.99	9.32	8.88	10.01	10.03	9.67	9.49
Grk6	5198	1066X	8.2	8.53	8.15	9.52	9.48	9.15	8.83
Lig1	6009	1271X	6.34	7.19	6.23	9.68	9.66	8.99	7.94
Samd1	7415	1585X	7.28	7.52	7.06	8.53	8.66	8.19	7.84
Aldoart2	8109	1763X	6.71	7.13	6.51	8.24	8.38	7.95	7.49
Nhp2	2728	555X	9.36	9.7	9.18	10.6	10.64	10.47	10.14
Tinf2	6105	1290X	7.59	8.02	7.43	9.05	9.2	8.95	8.52
Eif4a3	3757	765X	8.98	9.27	8.87	10.04	10.02	9.83	9.59
Fkbp11	6454	1368X	6.85	7.64	6.67	9.26	9.25	8.71	8.28
Galnt17	12961	2753X	1	2	1	4.32	4.39	3.7	3.17
Polr2f	5075	1037X	8.34	8.67	8.36	9.6	9.53	9.12	8.69
Aph1a	1807	362X	10.48	10.54	10.51	11.11	11.03	10.82	10.56
Pold1	8904	1944X	6.02	6.25	6.04	8.31	7.98	7.38	6.52
Tshz1	4879	990X	8.12	8.63	8.39	9.88	9.7	8.97	8.85
Fis1	1279	259X	10.57	10.94	10.74	11.89	11.68	11.28	10.97
Slc39a3	5992	1265X	8.2	8.33	8.27	9.04	8.95	8.63	8.49
Tbrg4	3001	602X	9.53	9.72	9.6	10.43	10.29	10.03	9.88
Slc2a13	11969	2627X	4.09	4.32	4.17	5.13	4.95	4.64	4.46
Rtl8a	9346	2075X	6.49	6.67	6.58	7.45	7.21	7.06	6.82
Gabarap	310	67X	12.82	12.91	12.75	13.24	13.28	13	13.02
Map3k13	2051	412X	10.25	10.41	10.2	10.88	10.86	10.57	10.55
Cox10	5832	1220X	8.11	8.43	8.06	9.2	9.21	8.65	8.51
Dnph1	9388	2082X	6.32	6.67	6.11	7.48	7.62	6.75	6.7
Rtcb	5379	1108X	8.63	8.65	8.48	9.14	9.24	8.85	8.84
Pou6f1	8764	1919X	6.81	6.83	6.58	7.84	7.85	7.17	7.37
Traf5	357	76X	11.7	11.66	11.4	13.96	13.67	13.04	12.33
Gstp1	914	191X	10.23	10.42	10.08	12.87	12.67	11.77	10.98
Slc3a2	2724	553X	9.84	9.71	9.61	10.61	10.55	10.25	9.92
Rras	4543	933X	8.98	8.77	8.81	9.58	9.61	9.33	9.14
R3hdm4	5422	1118X	8.68	8.52	8.53	9.17	9.16	8.88	8.76
Fbxw5	4229	872X	9.09	8.9	9.13	9.7	9.66	9.47	9.32
Med16	5466	1127X	8.29	8.17	8.34	9.49	9.33	8.9	8.64
Wrap53	8169	1783X	7.27	7.18	7.22	8.07	8.06	7.71	7.48
Pelp1	6400	1354X	7.55	7.24	7.48	9.19	9.28	8.52	8.29
Kif26a	11194	2503X	4.75	4.39	4.81	6.11	6.3	5.55	5.17
Unc5a	11702	2587X	4	3.81	4.09	5.61	5.78	5	4.58
Ddx54	3345	678X	9.31	9.29	9.47	10.08	10.33	9.95	9.67
Banf1	2390	482X	9.81	9.75	9.78	10.69	10.98	10.53	10.26
Ldlrap1	3146	634X	9.42	9.42	9.47	10.21	10.4	10.11	9.79
Pomk	8299	1807X	7.27	7.22	7.25	7.79	7.9	7.74	7.5
Vat1	1530	309X	10.11	10.02	10.13	11.73	11.63	11.4	10.77
Samd14	10186	2283X	5.25	5	5.29	7.08	7.06	6.86	6.04
Vps18	6062	1280X	7.91	7.92	8.02	9.03	9.1	8.9	8.45
Crlf1	13171	2774X	1	1	1	4.09	4.39	3.7	2.58
Aldoa_1	955	196X	10.83	11.06	10.77	12.28	12.24	11.94	11.43
Fchsd1	12100	2642X	3.58	3.81	3.58	5	5.13	4.7	4.17
Limk1	9792	2173X	5.75	5.78	5.73	7.36	7.35	6.86	6.27
Crocc	11416	2539X	4.52	4.52	4.46	5.78	5.86	5.55	4.95
Mgat4b	2908	578X	9.56	9.51	9.69	10.48	10.4	10.15	9.95
Rps6ka4	5090	1042X	8.06	8.13	8.32	9.79	9.58	9.14	8.79
Jag2	13644	2827X	1	1	1.58	3.58	3.46	2.81	2
Rtf1	4041	824X	8.85	9.03	9.09	10.01	9.84	9.54	9.42
Capn1	5711	1181X	8.01	8.16	8.26	9.41	9.18	8.79	8.6
Gli3	11816	2603X	3.46	3.46	3.91	5.86	5.61	4.64	4.32
Asap1	5160	1056X	8.09	8.2	8.65	9.55	9.45	9.1	8.97
Mepce	3692	749X	9.02	9.11	9.35	10.08	10.01	9.78	9.58
Shkbp1	8082	1757X	6.85	6.97	7.27	8.23	8.24	7.8	7.6
Bcl2	9036	1983X	5.95	6.09	6.49	8.08	7.77	7.09	7.09
Hps1	9572	2122X	6.15	6.15	6.52	7.32	7.17	6.81	6.85
Glmp	1745	349X	10.25	10.25	10.36	11.1	11.55	10.72	10.86
Prkcsh	1820	366X	10.37	10.41	10.42	10.94	11.26	10.71	10.79
Ascc2	5104	1046X	8.5	8.5	8.46	9.28	9.68	8.92	9
Slc38a10	1075	218X	11.09	11.1	11.09	11.68	12.01	11.44	11.56
Ubap2	6235	1322X	7.28	7.41	7.26	8.92	9.7	8.35	8.63
Gsk3a	3448	698X	9.33	9.27	9.3	9.99	10.3	9.76	9.8
Plekhg2	9342	2074X	5.73	5.78	5.78	7.43	8.12	6.86	7.01
Inpp5a	4940	1003X	8.7	8.67	8.72	9.23	9.53	9.11	9.08
Galnt10	6422	1359X	7.87	7.78	7.83	8.7	9.19	8.47	8.42
Mark4	6955	1494X	7.5	7.42	7.61	8.48	9.04	8.24	8.28
Slc4a2	7244	1555X	7.5	7.36	7.58	8.38	8.83	8.06	8.08
Slc39a7	1677	341X	10.43	10.36	10.24	11.11	11.54	10.91	10.91
Lyrm4	2716	551X	9.82	9.77	9.71	10.33	10.63	10.22	10.14
Ncor2	4654	955X	8.48	8.55	8.39	9.47	10.08	9.19	9.13
Pik3r2	4921	997X	8.74	8.73	8.62	9.26	9.58	9.09	9.06
Tpm3-rs7	1763	352X	9.81	10.02	9.81	11.25	11.71	10.99	10.71
Rfc2	5134	1053X	8.06	8.33	8.07	9.36	9.87	9.08	8.97
Tcp11	7651	1642X	7.21	7.38	7.27	8.12	8.62	8.02	7.85
Lrp10	2270	462X	9.79	9.82	9.71	10.76	11.16	10.45	10.48
Gcn1l1	3011	606X	9.35	9.44	9.36	10.23	10.68	10.03	10.05
Tns1	1438	290X	10.17	10.2	9.98	11.5	12.05	11.17	11.23
Riox1	8002	1733X	7.13	7.19	7.09	8	8.33	7.82	7.78
Plod1	2594	526X	9.74	9.78	9.7	10.43	10.75	10.39	10.24
Tnfrsf23	13448	2804X	1	1	1	3.32	4.25	3	2.58
Dnm2	3208	647X	9.3	9.33	9.33	10.05	10.55	9.98	9.91
Strip2	13709	2832X	1	1	1	2.81	3.7	2.58	2.58
Surf4	316	69X	12.71	12.55	12.44	13.28	13.55	12.98	13.12
Nacc1	3796	775X	9.09	8.84	8.66	9.92	10.39	9.55	9.68
Tmem176a	485	102X	11.95	11.93	11.74	12.94	13.3	12.43	12.66
Nomo1	3302	670X	9.13	9.05	8.9	10.25	10.66	9.73	9.95
Elp2	5199	1067X	8.69	8.64	8.55	9.2	9.37	8.91	8.98
Ankrd52	4409	906X	8.33	8.25	8.03	9.68	10.2	9.19	9.74
Lgals3bp	1200	241X	10.61	10.54	10.47	11.75	12.08	11.44	11.55
Plpp2	2571	519X	9.33	9.25	9	10.65	11.14	10.31	10.46
Ccdc97	5311	1098X	8.34	8.2	8.16	9.18	9.62	8.95	9.09
Pcgf2	9638	2137X	6.09	5.83	5.88	7.09	7.55	6.79	6.97
Lmf2	4386	901X	8.4	8.14	8.26	9.74	10.29	9.24	9.46
Nol6	5564	1147X	8.29	8.12	8.26	9.12	9.44	8.82	8.89
Sptan1	1353	276X	10.19	10.1	10.14	11.58	12.19	10.97	11.45
Zfp319	9436	2094X	6.63	6.55	6.58	7.07	7.27	6.87	6.99
Glg1	2303	468X	9.32	9.33	9.35	10.88	11.4	10.31	10.6
Syngr4	12576	2703X	1	1	1	4.86	5.46	3	4
Guca2a	13214	2779X	1	1	1	4	4.58	2.58	3.32
Map7d1	3078	621X	9.11	9.43	8.9	10.33	10.54	10.21	10.09
Ptpn1	3559	725X	9.08	9.28	8.95	10.03	10.2	9.88	9.77
Ctcf	592	121X	11.7	11.89	11.39	12.63	12.77	12.51	12.43
Armc5	6441	1364X	7.74	7.99	7.37	8.84	9.01	8.62	8.53
Pygo2	5203	1069X	8.45	8.63	8.23	9.17	9.36	9.21	9.09
Mpi	6180	1309X	7.94	8.02	7.71	8.82	9.01	8.86	8.66
Nup210l	4361	896X	8.64	8.79	8.28	9.67	9.88	9.61	9.42
Rbm3	5651	1166X	7.4	7.74	6.89	9.31	9.58	9.31	8.84
Tpm2	8679	1900X	4.52	5.04	3.58	8.04	8.65	8.06	7.01
Gm11361	481	100X	12.16	12.1	11.84	12.86	12.99	12.79	12.59
Slc35f6	4567	939X	8.68	8.74	8.42	9.48	9.77	9.54	9.22
Eif1ad	5509	1134X	8.42	8.46	8.16	9.1	9.27	9.05	8.79
Jcad	6718	1444X	7.52	7.71	7.17	8.72	9.04	8.58	8.38
Abca7	8910	1946X	6.36	6.41	5.75	7.64	8.06	7.55	7.3
Actr1a	1871	373X	10.24	10.29	10.07	10.93	11.24	10.88	10.78
Rpl7	262	58X	12.76	12.91	12.68	13.52	13.81	13.46	13.32
Orai3	4268	877X	8.9	9.05	8.84	9.58	9.78	9.51	9.42
Unc45a	4569	940X	8.46	8.72	8.34	9.51	9.85	9.41	9.39
Smpdl3b	9650	2142X	3.91	4.46	3.32	7.21	8.3	6.67	6.99
Tmem200b	11004	2465X	4.32	4.64	4.09	6	6.78	5.81	5.83
Sae1	3173	641X	9.04	8.76	8.64	10.26	10.7	10.18	10.13
Tsn	2576	520X	9.84	9.71	9.66	10.49	10.66	10.41	10.36
Atoh8	3909	798X	8.51	8.23	8.17	10.01	10.4	9.88	9.67
Aaas	7856	1693X	6.6	6.21	6.07	8.35	8.75	7.98	8.05
Nudt18	2690	545X	9.43	9.35	9.23	10.61	10.74	10.36	10.43
Loxl2	8402	1837X	5.52	5.32	4.86	8.19	8.65	7.86	7.77
Tmem176b	370	80X	12.37	12.3	12.05	13.1	13.41	12.93	12.98
Pcsk5	2415	488X	9.92	9.88	9.61	10.57	10.84	10.47	10.48
Srd5a3	6463	1371X	7.79	7.86	7.49	8.7	9.1	8.58	8.58
Rad51c	10422	2340X	4.64	4.64	3.91	6.82	7.44	6.25	6.17
Hnrnpab	1733	348X	10.05	9.87	9.5	11.21	11.61	11.16	11.02
Tmem104	7255	1558X	7.29	7.12	6.82	8.51	8.86	8.3	8.24
Scamp5	4534	930X	7.85	8.06	7.54	9.77	10.16	9.55	9.47
Wsb2	2210	450X	9.79	9.79	9.58	10.82	11.08	10.68	10.63
Eml3	6067	1282X	8.24	8.23	8.08	8.77	8.92	8.71	8.71
Dgcr8	9647	2141X	5.91	5.98	5.58	7.13	7.49	7.01	6.91
Cdhr2	12205	2657X	2	2	1	5.04	5.67	4.39	4.58
Gars	2057	413X	10.05	9.82	9.63	10.86	11.15	10.71	10.89
Cnot3	8362	1827X	7.1	6.94	6.73	7.74	8.1	7.68	7.79
Leprotl1	4186	859X	8.93	8.75	8.47	9.76	9.89	9.58	9.65
Atxn7l3	4091	834X	9	8.89	8.67	9.73	9.92	9.65	9.68
Dagla	11623	2572X	4.52	4.32	4.09	5.29	5.49	5.21	5.29
H2afx	3517	716X	7.97	8.1	7.01	10.05	10.89	10.15	10.01
Nup205	6653	1426X	7.5	7.43	6.89	8.56	9.18	8.71	8.61
Cyp21a1	11346	2523X	2.32	2.32	1	5.21	6.81	5.7	5.88
Pnpla7	1006	204X	10.74	10.44	10.41	11.87	12.45	11.76	11.92
Eya3	5725	1188X	8.17	7.98	7.88	8.96	9.4	8.89	8.98
1700017B05Rik	4806	977X	7.85	7.31	7.27	9.26	10.3	9.36	9.57
Ccm2	3609	735X	9.26	9.18	9.13	9.75	10.17	9.84	9.87
Stk24	4891	994X	8.54	8.43	8.43	9.2	9.64	9.32	9.34
Fbxo42	7383	1582X	7.55	7.41	7.39	8.11	8.55	8.29	8.25
Sf3b3	3416	692X	9.04	8.97	8.83	9.99	10.37	10.09	10.06
Lamc1	5011	1018X	7.98	7.77	7.73	9.34	9.89	9.38	9.37
Rhno1	7222	1552X	7.33	7.2	7.15	8.3	8.76	8.38	8.4
Sptbn1	1232	247X	10.58	10.52	10.34	11.54	11.98	11.56	11.66
Nrg1	8314	1813X	4.86	4.46	4	7.71	8.96	7.89	8.2
Kif23	9151	2017X	4.17	3.58	3.17	7.22	8.43	7.57	7.7
Scrib	5765	1201X	8.18	7.95	7.89	8.88	9.28	9.06	8.95
Rfwd3	5985	1264X	8.01	7.86	7.81	8.88	9.18	8.95	8.8
Atp1b2	11930	2621X	3.58	3.17	3.17	5.04	5.55	5.04	4.95
Aldh1l2	12889	2745X	1.58	1	1	3.81	4.75	3.91	3.81
Lmna	1141	230X	10.18	10.34	10.18	11.85	12.27	11.6	11.74
Pcdh9	740	156X	10.29	10.62	10.28	12.43	13.17	12.08	12.39
Inppl1	4087	831X	8.79	8.92	8.76	9.67	10.05	9.57	9.72
Stat6	2980	596X	9.52	9.59	9.48	10.16	10.45	10.05	10.23
Ano10	3860	790X	8.54	8.71	8.41	9.94	10.42	9.64	9.83
Arhgef7	3891	794X	8.82	8.99	8.92	9.75	10.18	9.67	9.73
Syt12	9231	2041X	5.7	5.93	5.86	7.38	8.03	7.1	7.38
Ubap2l	4914	996X	8.25	8.54	8.43	9.28	9.73	9.14	9.36
Slc30a3	9519	2116X	3.17	4.25	3.91	7.06	8.55	6.32	7.29
Rnf40	3626	738X	9.07	9.27	9.07	9.86	10.22	9.67	9.89
Cherp	7366	1578X	7.26	7.45	7.11	8.33	8.84	8.02	8.2
Synpo	5237	1078X	7.12	7.67	7.38	9.46	10.16	8.83	9.14
Cux1	5921	1244X	7.75	8.02	7.81	9.06	9.33	8.76	8.82
Arhgap23	6337	1342X	7.58	7.88	7.58	8.87	9.18	8.52	8.65
Cenpm	7360	1576X	6.73	6.99	6.63	8.6	9.07	8.09	8.09
Isyna1	5402	1115X	6.61	7.24	6.98	9.7	9.95	8.97	9.04
Ntng2	10116	2261X	5.09	5.61	5.32	7.02	7.13	6.49	6.61
Epop	8487	1856X	5.95	6.51	6.07	8.09	8.29	7.65	7.75
Ly6e	110	20X	13.6	13.77	13.44	14.82	15.03	14.25	14.43
Rpn2	636	130X	11.56	11.72	11.45	12.65	12.8	12.17	12.39
Zeb1	5943	1252X	8.17	8.3	8.21	8.95	9.03	8.56	8.8
Slc52a2	7203	1549X	7.43	7.5	7.33	8.61	8.69	7.99	8.29
Haus5	10090	2254X	5.09	5.25	5.04	7.24	7.36	6.32	6.49
Bmp7	11161	2493X	3.46	3.58	3.32	6.46	6.67	5.25	5.75
Rpl26	634	129X	11.6	11.56	11.23	12.7	12.86	12.31	12.32
Cdc37l1	737	155X	11.55	11.43	11.11	12.48	12.58	12.09	12.15
Gas2l1	4483	920X	8.48	8.27	7.94	9.75	10.14	9.26	9.45
Dynlrb1	1508	304X	10.74	10.78	10.52	11.28	11.43	11.03	11.12
Fam222b	4730	966X	8.68	8.7	8.34	9.42	9.74	9.18	9.3
Etv6	6363	1349X	8.13	8.16	7.96	8.65	8.79	8.5	8.63
Cenpo	8833	1935X	6.79	6.77	6.54	7.58	7.76	7.29	7.55
Caskin2	6390	1351X	7.47	7.67	7.01	8.86	9.25	8.62	8.76
Cit	9895	2192X	4.39	4.52	3.46	7.04	7.81	6.58	7.14
Zbtb4	4956	1007X	8.53	8.7	8.34	9.41	9.46	9.13	9.25
Aig1	4132	845X	8.89	8.97	8.76	9.81	9.92	9.47	9.62
Thada	9221	2040X	6.48	6.54	6.32	7.41	7.52	7.03	7.31
Poc1a	8792	1926X	4.81	5.29	4.46	8.15	8.53	7.33	7.48
Wdr62	10495	2357X	4.46	4.81	4.17	6.74	7.16	6.27	6.43
Wisp2	11766	2595X	3.58	3.7	3.32	5.43	5.64	4.95	5.21
Krt8	453	96X	12	11.75	11.53	13.19	13.4	12.7	12.43
Pmf1	3518	717X	9.24	8.93	8.91	10.18	10.37	9.87	9.61
Tbcd	6652	1425X	7.94	7.74	7.55	8.75	8.89	8.55	8.29
Lrg1	136	25X	12.82	12.58	12.67	14.81	15.19	14.16	14.01
Ap1b1	1805	361X	10.33	10.22	10.25	11.07	11.28	10.84	10.83
Maz	2001	399X	10.12	10.01	10.05	10.92	11.23	10.7	10.65
Mfsd5	3928	802X	9.11	8.96	9.04	9.81	10.05	9.64	9.51
Pigs	5227	1073X	8.38	8.1	8.19	9.36	9.63	9.09	8.95
Ints9	8677	1898X	7	6.86	6.87	7.68	7.83	7.45	7.33
Jup	3186	643X	9.38	9.16	9.34	10.26	10.53	9.98	9.81
Nagpa	6621	1415X	8.13	8.03	8.07	8.54	8.7	8.38	8.33
Ppp2r1a	2308	469X	10	9.76	9.89	10.8	10.86	10.58	10.36
Srsf4	4613	948X	8.85	8.69	8.77	9.51	9.59	9.36	9.2
Tmem109	3304	671X	9.15	8.96	8.94	10.31	10.49	10.11	9.76
Spc24	6273	1330X	7.45	7.25	7.2	9.03	9.47	8.79	8.42
Mrpl4	5714	1184X	8.65	8.54	8.55	8.83	8.9	8.76	8.73
Nfatc1	8263	1801X	7.24	6.91	6.94	7.91	8.25	7.68	7.52
Fntb	9242	2046X	6.51	6.13	6.19	7.32	7.81	7.14	7.1
Stom	2250	459X	10.07	9.92	10.11	10.69	10.83	10.56	10.48
Cic	5465	1126X	8.26	7.91	8.23	9.28	9.45	8.99	8.94
Prr13	2924	580X	9.54	9.38	9.66	10.27	10.53	10.19	10.08
Zfp362	8907	1945X	6.52	6.21	6.57	7.57	7.93	7.44	7.37
Zdhhc12	6669	1431X	8.03	7.77	7.99	8.59	8.78	8.44	8.32
2310022B05Rik	5087	1041X	8.34	7.91	8.36	9.41	9.68	9.32	8.96
Castor2	10095	2257X	5.61	4.86	5.39	6.99	7.24	6.79	6.3
Mxd4	1377	279X	11.04	10.91	10.91	11.26	11.32	11.21	11.2
Lrrc20	7654	1643X	7.46	7.1	6.93	8.22	8.48	8.12	8.03
Mlkl	8221	1793X	7.14	6.87	6.66	8.01	8.22	7.79	7.71
Smpd4	7584	1629X	7.6	7.25	7.15	8.23	8.35	8.2	8.04
4930452B06Rik	9902	2195X	5.25	3.91	4	7.07	7.5	7.17	6.89
Abhd4	3121	629X	9.68	9.34	9.43	10.25	10.29	10.06	9.92
Wipi1	6182	1310X	8.19	7.85	8.02	8.81	8.87	8.75	8.72
Pkmyt1	10431	2342X	3.46	1.58	2	7.1	7.41	6.78	5.93
Vill	9211	2036X	5.17	4.09	4.46	7.8	8.34	7.12	7.21
Rtl8b	9279	2060X	6.51	6.02	6.23	7.5	7.52	7.16	7.14
Gpd1	456	97X	12.18	11.74	11.88	13	13.13	12.63	12.82
Dvl3	8293	1806X	7.19	6.67	6.73	8.07	8.12	7.55	7.81
Pigq	3085	623X	9.42	9.17	9.18	10.36	10.53	9.88	10.2
Gnpat	3993	814X	9.21	8.99	9	9.77	9.96	9.41	9.67
Noc4l	9360	2078X	6.49	6.17	6.29	7.27	7.52	6.97	7.21
Lrrc69	9737	2162X	6.17	5.81	6.04	7.07	7.28	6.64	6.89
Zfp526	11282	2511X	4.81	4.58	4.75	5.78	5.95	5.32	5.61
Rps4x	119	21X	13.51	13.67	13.54	14.65	14.88	14.52	14.2
Itih3	206	43X	13.27	13.33	13.29	13.76	13.86	13.71	13.52
Capzb	1387	282X	10.5	10.62	10.54	11.5	11.7	11.43	11.04
Cdk4	3143	632X	9.29	9.43	9.31	10.23	10.41	10.21	9.85
Ccdc88c	10684	2398X	4.81	5.09	4.7	6.46	6.89	6.34	5.67
Ier5l	10726	2411X	4.64	5.04	4.7	6.55	6.67	6.39	5.75
Rack1	180	36X	13.14	13.31	13.02	14.1	14.21	14.06	13.62
Pms2	11315	2519X	4.39	4.58	4.17	5.81	6.09	5.78	5.13
Eef1b2	536	108X	11.67	11.99	11.66	12.74	13	12.68	12.5
Slc35a4	5252	1084X	8.19	8.44	8.17	9.28	9.5	9.21	8.94
Tspo	632	128X	11.17	11.61	11.21	12.63	12.85	12.68	12.26
Cnn2	5996	1266X	7.36	7.99	7.58	9.06	9.33	9.04	8.57
Rps20	248	54X	12.31	12.73	12.46	13.95	14.01	13.57	13.36
Sipa1	7083	1523X	7.39	7.72	7.55	8.54	8.64	8.37	8.17
Ppp1r9b	4177	857X	7.94	8.41	8.04	10.04	10.34	9.7	9.36
Ppp1r12c	5083	1039X	8.46	8.67	8.56	9.27	9.4	9.21	9
Efemp2	7577	1627X	6.34	6.88	6.57	8.5	8.88	8.32	7.83
Ehd2	5476	1129X	6.3	7.38	6.71	9.48	10.11	9.13	8.75
Eftud2	3635	740X	8.69	9.03	8.77	10.16	10.25	9.94	9.74
Hip1	6483	1377X	6.88	7.33	7.12	9.04	9.25	8.76	8.49
Rcc2	3715	757X	8.58	8.87	8.58	10.11	10.35	9.85	9.75
Csdc2	10024	2228X	3.17	4.17	3.17	7.28	7.86	6.71	6.32
Coro1c	2546	512X	8.82	9.12	8.97	10.72	11.16	10.68	10.26
Arhgap1	5458	1125X	7.76	7.95	7.93	9.23	9.57	9.31	8.88
Serbp1	528	106X	11.99	12.09	11.97	12.69	12.77	12.66	12.5
Aldh18a1	10197	2286X	4.39	4.75	4.46	6.95	7.36	6.87	6.34
Pole	8756	1916X	4.75	5.13	4.86	8.1	8.59	7.71	7.07
Pecam1	5023	1023X	8.24	8.5	8.44	9.26	9.68	9.31	9.01
Gins4	5481	1130X	7.92	8.23	8.04	9.16	9.62	9.1	8.78
Utp11	6241	1323X	8.21	8.31	8.26	8.6	8.73	8.64	8.53
Ckap4	6998	1500X	5.93	6.69	6.32	8.68	9.43	8.78	7.83
Ttyh3	6006	1269X	7.48	7.68	7.48	8.89	9.49	9.03	8.67
Map1s	8165	1782X	6.43	6.69	6.43	7.98	8.61	8	7.62
Kctd11	10057	2239X	5.78	5.93	5.75	6.64	7.01	6.81	6.46
Skint6	395	87X	12.11	12.22	12	13.14	13.26	13.2	12.7
Adprh	5893	1240X	7.95	8.02	7.7	9.05	9.15	9.16	8.67
Sf3b5	3074	619X	9.39	9.59	9.38	10.23	10.26	10.3	9.95
Slc11a1	7968	1728X	6.41	6.81	6.43	8.27	8.39	8.41	7.6
Pcif1	5826	1218X	8.23	8.24	8.29	8.89	9.07	8.98	8.64
Myl9	6727	1448X	6.11	6.41	6.19	8.87	9.37	9.18	8.01
Cthrc1	12921	2748X	1	1	1	3.7	4.64	4.58	3
Itm2c	1117	228X	10.33	10.88	10.64	11.97	11.92	11.91	11.42
Fxyd5	6615	1413X	6.23	7.04	6.78	9.24	8.95	9.08	8.22
Pkm	1332	274X	9.19	9.94	9.61	12.08	12	11.76	10.9
Eif3k	2953	593X	9.17	9.44	9.27	10.54	10.48	10.33	9.97
Laptm5	2632	533X	8.28	8.86	8.76	11.13	10.97	10.66	9.99
Basp1	8020	1739X	5.55	6.49	6.02	8.6	8.51	8.21	7.56
Gab2	6503	1381X	6.51	7.09	6.83	9.31	9.05	8.97	8.35
Clhc1	723	153X	10.85	11.37	10.85	12.83	12.48	12.48	11.96
Timm17a	4502	925X	8.77	8.97	8.81	9.63	9.44	9.46	9.26
Prmt1	5409	1117X	8.3	8.57	8.37	9.26	9.14	9.11	8.85
Aldh3b1	8111	1765X	5.93	6.71	6.27	8.53	8.23	8.25	7.52
Rpl36a-ps1	6424	1360X	7.11	7.64	7.26	9.31	8.97	8.75	8.32
Slc8a1	8551	1871X	5.04	6.27	5.7	8.57	8.03	7.81	7.38
Myo9b	4121	841X	8.42	9.02	8.75	9.87	9.77	9.81	9.63
Pip4k2a	5527	1138X	7.39	8	7.81	9.45	9.26	9.27	9.04
Adamts5	5859	1231X	5.75	6.98	6.3	9.62	9.37	9.36	8.82
Mef2c	7720	1662X	6.49	7.02	6.74	8.42	8.45	8.37	7.97
Adam15	8134	1773X	5.83	6.51	6.27	8.36	8.3	8.23	7.77
Col6a1	3844	787X	7.02	7.57	7.71	10.54	10.52	9.94	9.54
Rab34	7843	1688X	6.48	6.75	6.79	8.46	8.35	8.19	7.92
Col6a2	4547	934X	6.39	7.42	7.3	10.22	10.12	9.63	9.29
Enkd1	11609	2571X	3	3.7	3.7	5.88	5.64	5.49	5.09
Pdzrn3	6795	1466X	6.92	7.3	7.2	9.03	8.82	8.56	8.54
Pbx3	7912	1709X	5.49	6.36	6.04	8.64	8.61	8.03	7.91
Hap1	10959	2454X	4.7	5.09	4.91	6.29	6.17	6.02	5.86
Sdsl	4464	915X	7.97	8.47	8.6	9.85	9.8	9.53	9.45
Brca1	9080	2001X	5.21	5.75	6.02	7.9	7.78	7.58	7.32
Slpi	4010	820X	5.93	7.14	7.55	10.45	10.61	9.93	9.31
Sfxn3	9997	2218X	4.17	5.09	5.36	7.29	7.24	6.98	6.52
Slc7a8	7630	1637X	5.78	6.51	6.75	8.5	8.95	8.21	7.91
Lamb2	7759	1666X	6.11	6.58	7.02	8.43	8.71	8.12	7.92
Uap1l1	3807	778X	6.52	8.15	7.64	10.57	10.57	9.87	9.5
Mertk	7778	1673X	6.51	7.13	7.06	8.39	8.4	8.19	7.88
Ssbp4	7923	1713X	5.64	6.6	6.38	8.6	8.56	8.14	7.65
Sgta	1637	334X	10.29	10.64	10.59	11.22	11.26	10.98	11.01
Tspan17	8796	1928X	5.43	6.34	6.21	8.07	8.06	7.43	7.43
Ephb6	11320	2520X	3.91	4.52	4.64	5.98	5.95	5.52	5.39
Adck2	8011	1737X	6.79	7.16	7.23	8.14	8.17	7.81	7.91
Pitpnm1	7770	1671X	6.34	6.95	6.83	8.43	8.59	8.06	8.01
Sox4	7074	1519X	5.93	6.85	6.87	8.89	9.06	8.42	8.3
Evpl	11462	2548X	3.32	4	4	5.95	6	5.43	5.25
Ptprb	1749	351X	10.41	10.47	10.44	11.02	11.12	10.97	10.93
Pygb	4926	998X	7.85	7.98	7.83	9.5	9.84	9.45	9.33
Anxa2	1556	318X	8.11	8.64	8.43	11.47	12.21	11.55	11.28
S100a6	2161	439X	6.69	7.58	7.32	11	11.87	10.98	10.7
Col5a1	5933	1250X	6.11	6.69	6.3	9.04	9.78	9.22	8.96
Clip2	8181	1787X	5.98	6.36	6.21	8.02	8.61	8.01	7.88
Fstl1	2064	417X	7.61	8.29	7.89	11.3	11.63	11.16	10.74
Ercc6l	8232	1795X	2.81	4.09	3.32	8.46	8.94	7.95	7.75
Col1a1	960	198X	6.13	7.43	6.15	12.48	13.17	11.97	11.49
Pck2	5382	1109X	6.64	7.21	6.78	9.5	9.92	9.25	9.2
Tent5b	12635	2715X	1	1.58	1	4.39	5.04	4.17	4
Nras	3145	633X	9.1	9.3	9.19	10.32	10.37	10.12	10.16
Unc5b	7174	1543X	6.11	6.44	6.21	8.77	9.05	8.46	8.47
Neil3	10158	2278X	2	2.32	2	7.34	7.55	6.75	6.57
Ap1s1	1830	367X	9.86	10.16	10.03	11.1	11.42	10.93	10.83
Suv39h1	6777	1461X	6.75	7.19	6.95	8.83	9.24	8.6	8.38
Ucp2	791	168X	9.29	10.11	9.99	12.55	13.17	12.16	12.01
Susd2	8502	1858X	5.95	6.38	6.34	7.93	8.43	7.66	7.63
Igsf8	3985	812X	7.98	8.45	8.4	10.07	10.41	9.77	9.54
Syde1	8538	1865X	6.07	6.46	6.41	7.94	8.26	7.81	7.52
Haus4	5704	1179X	7.6	7.83	7.95	9.19	9.46	9.02	8.88
Ccnk	5926	1248X	7.93	8.09	8.14	8.92	9.15	8.86	8.77
Fshr	10125	2264X	5.32	5.52	5.58	6.78	7.03	6.71	6.6
Pdlim7	7475	1603X	6.48	6.58	6.67	8.48	8.97	8.25	8.14
Triobp	6278	1332X	7.68	7.75	7.85	8.78	9.07	8.77	8.69
Spidr	9681	2149X	5.95	6.02	6.15	7	7.29	6.94	6.91
Ubn1	3714	756X	9.02	9.22	9.22	9.9	9.96	9.76	9.81
Mfge8	2138	432X	7.62	8.21	8.44	11.11	11.62	10.82	11.01
Slco1a6	10129	2265X	3.58	4.25	4.52	7.03	7.42	6.7	6.86
Bicc1	4341	893X	6.73	7.28	7.44	10.06	10.45	9.54	9.55
Rbm38	9148	2016X	5.88	6.13	6.13	7.64	7.71	7.33	7.35
Phgdh	10150	2276X	1.58	2.32	2.32	7.2	8.01	5.91	6.51
Rangap1	1478	299X	9.96	10.45	10.15	11.32	11.83	11.24	11.36
Eci3	7864	1696X	6.75	7.12	6.91	8.09	8.39	7.96	8.15
Impa2	7897	1704X	6.32	6.73	6.51	7.99	8.61	8.06	8.23
Tmem86a	2556	515X	7.95	8.7	8.81	10.5	11.36	10.57	10.67
S100a11	3527	719X	6.34	7.23	6.97	9.99	10.98	10.18	10.24
Fblim1	10313	2312X	2.58	3.46	3.58	6.58	7.64	6.71	6.63
Slc38a1	10845	2433X	4.25	4.64	4.52	6	6.66	6.34	6.27
Scyl1	4287	881X	9.04	9.18	9.14	9.46	9.53	9.42	9.42
Ticrr	11554	2566X	1	2.58	2.32	5.86	6.34	5.52	5.17
Elmo1	8315	1814X	4.91	6.17	5.78	8.33	8.5	7.89	7.82
Cacnb3	10255	2297X	2.58	4.25	3.58	7.11	7.48	6.54	6.57
Svep1	10777	2420X	2	3.91	3.46	6.38	7.02	6.36	6.34
Icam1	5086	1040X	8.26	8.58	8.42	9.23	9.45	9.26	9.2
Lynx1	9622	2135X	4.91	5.58	5.36	7.27	7.62	7.16	7.07
Bex3	8729	1912X	4.52	5.73	5.32	7.79	8.21	7.92	7.84
Ttf2	10023	2227X	4.32	5.13	4.75	6.98	7.28	7	6.88
Mmp28	12813	2733X	1.58	2.58	2	4	4.25	4.09	3.91
Bgn	717	150X	10.58	11.05	11.15	12.44	12.77	12.45	12.33
Tgfbr2	2904	576X	9.1	9.43	9.57	10.33	10.53	10.29	10.26
Cabin1	6528	1391X	7.24	7.69	7.77	8.72	9.01	8.68	8.62
Ankrd55	4930	999X	6.97	7.77	8.01	9.61	9.83	9.67	9.18
Cavin1	2763	559X	8.35	8.95	9.16	10.53	10.92	10.62	10.32
Olfml3	4682	957X	6.74	7.52	7.76	9.73	10.16	9.72	9.28
Ace	10687	2400X	2	3.46	3.7	6.6	7.25	6.54	5.83
Fkbp15	4176	856X	8.87	9.07	9.11	9.56	9.76	9.62	9.49
Dmpk	5259	1085X	7.7	8.21	8.22	9.19	9.61	9.3	9.12
Npdc1	6854	1474X	6.67	7.26	7.14	8.54	9.11	8.71	8.51
Impdh1	8929	1950X	5.58	6.15	6.02	7.54	8.19	7.67	7.31
P3h3	9356	2077X	5.61	6.02	6.02	7.25	7.77	7.36	7.14
Mybl2	11404	2536X	1	2	2	5.67	6.83	5.83	4.95
Mapk3	2401	484X	9.59	9.8	9.91	10.65	10.84	10.67	10.33
Phldb1	7933	1716X	5.86	6.52	6.69	8.26	8.63	8.28	7.69
Pmm1	9038	1985X	5.81	6.19	6.36	7.65	7.86	7.58	7.18
Tnfrsf21	7128	1532X	7.21	7.49	7.5	8.43	8.7	8.54	8.15
Brpf1	7488	1605X	7.22	7.48	7.53	8.21	8.42	8.31	8.02
Nkd1	8464	1850X	6.75	6.88	7	7.74	7.95	7.86	7.54
Map3k6	11987	2630X	2	2.58	3	5	5.67	5.36	4.58
Axl	2014	404X	9.29	9.85	9.65	11.08	11.21	11.18	10.55
Tgfbi	2361	478X	9.19	9.75	9.55	10.85	10.93	10.79	10.41
Pkig	2994	601X	8.78	9.25	8.97	10.46	10.66	10.43	10.04
Maged2	6413	1357X	6.83	7.42	7.2	9.01	9.19	8.99	8.44
Cd68	3587	731X	7.26	8.08	7.89	10.23	10.67	10.31	9.8
Fam124a	6017	1273X	7.95	8.25	8.19	8.86	8.92	8.86	8.69
Mfsd10	10752	2415X	4.17	5	4.75	6.38	6.67	6.38	6.07
Pafah1b3	9438	2095X	5.46	6.09	5.98	7.35	7.68	7.24	6.99
Csrp1	1488	301X	9.27	9.86	9.68	11.56	11.78	11.78	11.13
Tor4a	6461	1370X	7.35	7.73	7.72	8.65	8.95	8.93	8.61
Mrc2	7768	1670X	4.58	5.73	5.73	8.36	8.72	8.81	7.92
Arhgap27	10217	2292X	4.17	4.86	4.86	6.75	7.14	7.17	6.38
Capg	4405	904X	5.39	6.87	6.55	10.22	10.17	10.24	9.03
Rftn1	7948	1720X	5.64	6.48	6.43	8.44	8.3	8.52	7.72
Syk	6699	1439X	6.55	7.25	7.29	8.85	8.96	9.02	8.38
Hddc2	10284	2307X	4.58	5.13	5.25	6.85	6.88	6.94	6.34
Gpx3	2124	427X	7.18	8.25	8.37	11.22	11.49	11.19	10.8
Slc43a3	4742	968X	7.94	8.32	8.39	9.54	9.68	9.61	9.34
Vim	771	167X	9.2	9.98	9.89	12.66	12.84	12.62	12.19
Itgb3	9335	2072X	5.83	6.13	6.09	7.39	7.49	7.45	7.17
Cxcl14	10047	2234X	3.17	3.81	3.91	7.11	7.32	7.43	6.55
Ncam1	10077	2248X	2	3.17	3.17	7.33	7.64	7.03	6.34
Kif21b	10202	2288X	4.39	4.81	4.91	7.04	7.06	6.92	6.49
Pianp	7122	1531X	6.36	6.78	6.75	8.74	8.93	8.79	8.11
Iqgap1	2945	588X	8.2	8.54	8.55	10.72	10.8	10.62	10.02
Flnc	12157	2652X	1	1.58	1.58	5.32	5.46	5.04	4.25
Crlf2	7845	1690X	6.21	6.48	6.49	8.27	8.61	8.34	7.94
Tbx2	8153	1778X	6.38	6.67	6.69	7.99	8.36	8.17	7.77
Dcaf15	8397	1834X	6.48	6.69	6.77	7.83	8.12	7.98	7.67
Rplp1	139	28X	13.28	13.56	13.39	14.3	14.72	14.14	14.11
Ehd3	1551	315X	10.45	10.65	10.63	11.18	11.49	11.07	11.08
Pqbp1	6277	1331X	7.92	8.1	8.1	8.73	9.03	8.5	8.57
Emilin1	2629	531X	8.84	9.18	9.16	10.44	11.25	10.45	10.29
Smtn	7146	1535X	6.36	7	7	8.39	9.22	8.38	8.3
P3h2	11087	2478X	3.46	3.91	4.25	5.95	6.92	5.78	5.58
Gnai2	996	202X	10.65	10.86	10.93	12.03	12.43	11.8	11.44
Des	5047	1029X	6.98	7.31	7.41	9.66	10.32	9.37	8.52
Flna	2077	421X	8.26	9.21	9.08	11.17	11.79	10.87	10.24
Plvap	3916	800X	8.14	8.68	8.71	9.99	10.42	9.8	9.43
Actn1	3191	645X	8.52	8.92	8.98	10.39	10.81	10.14	9.76
Chst14	9179	2026X	5.73	6.07	6	7.54	8.04	7.34	6.95
Nav1	7604	1634X	6.29	6.85	6.73	8.54	8.92	8.09	7.88
Primpol	11155	2492X	4.39	4.81	4.75	6	6.27	5.75	5.49
Nkain1	13141	2769X	1	1.58	1.58	3.81	4.25	3.7	2.81
Sra1	1865	372X	10.28	10.5	10.5	10.93	11.04	10.73	10.7
Pdgfa	8367	1828X	6.57	6.97	7.1	8.01	8.21	7.49	7.56
Rnaseh2a	4488	921X	8.02	8.42	8.48	9.78	10.11	9.41	9.19
Scn1b	4864	987X	8.02	8.35	8.39	9.58	9.91	9.17	9.07
Selenon	7844	1689X	6.09	6.61	6.78	8.38	8.86	7.85	7.76
Obsl1	10361	2323X	4.17	4.81	5.09	6.93	7.43	6.3	6
Nup214	7715	1661X	6.63	7.03	7.23	8.31	8.81	7.84	7.83
Rab3d	5224	1071X	7.97	8.29	8.31	9.38	9.67	8.93	9.1
Arhgef17	9680	2148X	5.39	5.95	6.02	7.13	7.58	6.79	6.85
Kdelr1	1322	271X	10.69	10.77	10.8	11.51	11.68	11.24	11.25
Stim1	3153	636X	9.31	9.43	9.48	10.2	10.45	10.02	9.91
Lrrk1	5822	1217X	7.88	8.03	8.09	9.12	9.39	8.78	8.65
5031439G07Rik	2097	426X	9.85	10.03	10.04	10.87	11.11	10.67	10.62
Ercc1	9868	2190X	3.58	4.17	4	7.36	8.12	6.32	6.48
Lgals1	1461	294X	8.29	8.68	8.43	11.68	12.64	11.23	10.85
Zfp710	6721	1447X	7.75	7.84	7.85	8.57	8.81	8.47	8.4
Rps6ka1	5594	1155X	8.22	8.22	8.23	9.11	9.34	8.94	8.84
Vars	2665	538X	8.72	8.73	8.81	10.74	11.33	10.22	10.24
Clip3	10383	2327X	4.39	4.32	4.39	6.93	7.43	6.23	6.32
Zyx	3398	687X	9.06	9.13	9.24	10.3	10.24	9.97	9.72
Grn	411	90X	11.57	11.61	11.77	13.33	13.5	12.93	12.74
Tgfb1i1	9597	2129X	5.21	5.52	5.55	7.51	7.77	6.99	6.6
Rapgef1	2418	490X	9.76	9.79	9.82	10.78	10.83	10.35	10.38
Twist2	12846	2739X	1.58	1.58	1.58	4.52	4.58	3.46	3.32
L1cam	13334	2797X	1	1	1	3.91	4.09	2.81	2.58
Erfe	13678	2830X	1	1	1	3.58	3.58	2.58	2.32
Ctdsp2	2006	402X	9.85	9.87	10.18	10.97	11.18	10.85	10.6
Dgkz	3428	693X	9.07	9.05	9.35	10.11	10.36	9.91	9.75
Ptp4a3	5785	1207X	7.81	7.81	8.23	9.08	9.42	8.88	8.74
Ncdn	7043	1511X	7.17	7.29	7.52	8.71	8.96	8.32	8.03
Il27ra	11550	2564X	4.17	4.25	4.64	5.52	5.78	5.25	4.95
Cadm1	1965	392X	9.08	9.51	9.76	11.45	11.33	10.84	10.74
Rhbdd2	4228	871X	8.27	8.49	8.65	10.05	10.01	9.46	9.47
Pear1	8319	1815X	6.34	6.44	6.78	8.33	8.2	7.75	7.61
Stxbp1	9556	2121X	5.86	6.02	6.23	7.41	7.25	7.07	6.86
Tns3	2337	473X	9.61	9.7	10.02	10.8	10.85	10.55	10.48
Pbxip1	4199	864X	8.44	8.61	8.93	9.92	9.99	9.53	9.4
Dennd1a	5450	1124X	8.4	8.36	8.57	9.18	9.19	8.93	8.91
Pebp4	13778	2837X	1	1	1.58	3	3	2.32	2.32
Glis2	10378	2325X	5.43	5.29	5.75	6.71	6.77	6.43	6.25
Stn1	9469	2103X	6.15	6.17	6.58	7.2	7.4	7.01	6.98
Ptpn14	10201	2287X	5.13	5.13	5.75	6.93	7.03	6.39	6.55
Megf8	6719	1445X	7.23	7.21	7.66	8.8	9.02	8.54	8.49
Cc2d1b	7139	1534X	7.38	7.38	7.67	8.53	8.58	8.34	8.27
Ctc1	7503	1611X	6.63	6.78	7.09	8.57	8.73	8.11	8.18
Rtn1	10800	2424X	4	4.39	4.75	6.49	6.74	6.13	6.13
Hmg20a	4504	927X	8.28	8.35	8.51	9.41	9.93	9.49	9.66
Asxl1	4691	959X	8.16	8.27	8.32	9.32	9.96	9.41	9.52
St3gal2	8052	1748X	5.88	6.13	6.34	7.83	8.87	7.92	8.1
Ankrd13b	9206	2034X	5.93	6.07	6.04	7.22	7.94	7.18	7.47
Bmp8b	12280	2666X	1	1	1	3.91	6.04	4.09	4.95
Gpat3	4331	890X	8.68	8.78	8.77	9.43	9.91	9.53	9.51
Helb	10022	2226X	5.93	5.98	5.93	6.54	6.99	6.64	6.7
Kctd17	6348	1347X	6.85	7.15	6.92	8.69	9.62	8.64	8.84
Cd276	9289	2063X	5.32	5.46	5.25	7.27	8.15	7.19	7.42
Rom1	8958	1960X	6.39	6.43	6.32	7.39	7.97	7.43	7.45
Mprip	1586	322X	10.25	10.3	10.32	11.15	11.57	11.23	11.19
Tagln2	1952	389X	8.75	8.99	9	10.95	11.81	11.12	10.88
Ncapd2	7539	1619X	5.09	5.29	5.17	8.3	9.33	8.36	8.25
Sh3pxd2b	7753	1665X	5.43	5.25	5.52	8.23	9.12	8.25	8.2
Terf2	7275	1563X	7.44	7.58	7.57	8.17	8.57	8.34	8.2
Hmga2	11302	2516X	3.91	4.17	4.09	5.52	6.34	5.86	5.49
Lmnb1	7085	1524X	6.63	6.77	6.55	8.3	9.1	8.82	8.39
Inava	11803	2601X	1	1	1	4.64	6.52	5.55	4.81
Cidea	12964	2756X	1	1	1	3.46	4.81	4.09	3.46
Tm4sf4	660	133X	11.19	11.21	11.11	12.29	12.91	12.6	12.55
Larp7	6115	1293X	7.83	7.86	7.8	8.63	9.15	8.92	8.85
Plch1	12906	2746X	1	1	1	3.32	4.81	4.09	4.09
Prm1	13604	2822X	1.58	1.58	1.58	2.58	3.17	2.81	2.81
Anks6	11237	2509X	3.81	3.91	4	5.49	6.51	5.86	5.86
Uaca	6196	1313X	7.83	7.76	7.87	8.65	9.27	8.71	8.74
Itga3	6406	1355X	7.36	6.86	7.26	8.63	9.57	8.64	8.68
Arhgef40	6437	1363X	7.67	7.55	7.83	8.6	9.07	8.59	8.8
Bicra	10089	2253X	5.58	5.46	5.7	6.67	7.15	6.58	6.73
Adgra2	7340	1572X	6.85	6.99	7.11	8.26	8.98	8.24	8.3
Itpr3	9154	2018X	5.17	5.39	5.7	7.41	8.31	7.25	7.32
Lrrc32	8348	1822X	6.23	6.27	6.73	7.86	8.46	7.78	7.81
Steap1	12086	2639X	2	2	2.81	4.75	5.91	4.7	4.52
Atxn10	2087	423X	9.79	9.74	9.57	10.9	11.21	10.68	10.89
Aff1	5044	1028X	8.45	8.41	8.34	9.27	9.47	9.14	9.37
Sbf1	4441	911X	8.61	8.54	8.54	9.66	9.85	9.35	9.55
Sulf2	4456	913X	8.29	8.04	8.24	9.63	10.13	9.37	9.65
Fryl	7242	1554X	7.41	7.18	7.22	8.37	8.73	8.13	8.49
Efr3a	2185	442X	10.18	10.03	10.03	10.72	10.82	10.54	10.64
Zfp142	11146	2491X	5.09	4.86	4.81	5.83	5.98	5.64	5.83
Heg1	4758	971X	8.16	8.03	8.11	9.55	9.78	9.5	9.46
H1fx	8566	1874X	4.09	3.91	4	8.21	8.78	7.61	7.71
Agap1	6935	1492X	7.14	6.95	7.07	8.63	9.02	8.43	8.62
Meltf	11678	2581X	1	1	1	5.52	6.49	4.91	5.46
C2cd3	8079	1755X	6.81	6.63	6.87	8.18	8.31	7.89	7.91
Nup188	9273	2056X	6.29	6.15	6.25	7.44	7.54	7.15	7.28
Rtel1	7712	1659X	6.82	6.86	6.98	8.19	8.44	8.15	8.35
Cdh17	7369	1580X	1	1	1	7.94	9.84	7.75	8.72
Chst10	13192	2777X	1	1	1	3.58	4.09	3.46	3.81
Guca2b	13576	2821X	1	1	1	3.17	3.46	3	3.32
Pfkp	8678	1899X	5.46	5.67	5.81	8.03	8.07	7.66	7.94
Arsa	5872	1234X	7.43	7.29	7.56	9.22	9.2	8.97	9.23
Fbxo2	12919	2747X	1.58	1.58	2	4	4	3.7	4.09
Spink1	12325	2672X	1	1	1	5	5.09	4.39	5.09
Aif1l	13574	2820X	1	1	1	3.32	3.17	3	3.32
Cyp4a31	8461	1849X	4.52	4.75	4.52	8.06	8.48	7.3	8.57
Stmnd1	13231	2781X	1	1	1	3.81	3.7	3	3.91
Tubb5	566	114X	10.97	10.64	10.64	12.63	13.53	12.83	12.31
Pabpc1	761	164X	11.27	11.12	11.07	12.22	12.67	12.25	12.13
Atp6ap1	1804	360X	10.3	10.25	10.24	10.98	11.23	10.97	10.89
Pdgfrb	5699	1178X	7.36	7.41	7.15	9.11	9.72	9.25	8.9
Git1	6582	1405X	7.81	7.64	7.71	8.66	8.93	8.68	8.41
Plek2	9620	2134X	6	5.73	5.88	7.14	7.43	7.14	6.86
Adamtsl4	10288	2308X	5.29	5.04	5.25	6.61	7.09	6.7	6.41
Nwd2	11979	2628X	3.7	3.17	3.46	4.95	5.46	4.95	4.81
Qars	5266	1089X	8.46	8.38	8.52	9.14	9.39	9.1	9.01
Usp21	8519	1860X	7.01	6.97	7.06	7.67	7.86	7.6	7.57
Sept6	9684	2150X	5.25	5.09	5.39	7.24	7.75	7.06	6.79
Rab13	8133	1772X	6.87	6.87	6.99	7.89	8.35	7.97	7.73
Ntn4	6255	1326X	7.45	7.03	7.4	8.92	9.2	8.99	8.78
Abcc9	6225	1320X	8.1	7.89	8.07	8.68	8.89	8.73	8.76
Iqgap3	8260	1800X	2.58	1	2.81	7.88	9.18	7.85	8.05
Hivep1	8042	1744X	7.34	7.01	7.28	7.86	8.03	7.93	7.91
Id4	9493	2107X	5.78	5.32	5.95	7.1	7.46	7.48	7.25
Ube2i	2916	579X	9.61	9.52	9.53	10.21	10.37	10.3	10.2
Mrvi1	10395	2329X	5.13	4.91	4.91	6.43	6.93	6.82	6.51
Ddr1	8985	1969X	5.04	4.81	4.95	7.41	8.36	7.83	7.54
Hunk	9391	2084X	5.93	5.58	5.83	7.09	7.65	7.5	7.27
Tnnt2	11305	2518X	1.58	1	1.58	5.58	6.64	6.52	5
Cercam	11553	2565X	3.17	2.58	3.17	5.58	6	5.93	5.13
Pld3	3172	640X	8.54	8.47	8.66	10.44	10.56	10.5	10.04
Eipr1	7505	1612X	7.35	7.35	7.43	8.3	8.34	8.32	8.02
Sh3bp4	9956	2202X	5.25	5.39	5.52	6.91	7.16	7.12	6.7
Ak1	10686	2399X	3.58	3.7	4.09	6.63	6.77	6.79	6.04
Tagln	1968	393X	7.68	7.86	7.52	11.39	11.6	11.66	10.44
Ccne1	8601	1882X	4.46	4.58	4.25	8.17	8.49	8.33	7.08
Adamts2	5952	1256X	6.32	6.61	6.36	9.44	9.58	9.24	8.68
Scrn1	12857	2741X	1	1	1	4.32	4.46	4.25	3.46
Acta2	3900	796X	4.95	5.13	4.86	9.95	11.06	10.42	9.04
Hspb7	11127	2487X	1	1	1	5.95	7.1	6.43	5.09
Rcan3	9195	2032X	6.04	6.07	6.11	7.44	7.75	7.51	7.14
Gpr153	9845	2188X	5.25	5.17	5.29	7.13	7.38	7.15	6.69
Gml2	12105	2643X	1	1	1	5.09	5.75	5.21	4.46
Kdelr3	9478	2104X	3.7	4.09	3.81	7.47	7.99	7.67	6.98
Rbpms	2776	563X	9.12	9.06	9.28	10.53	10.72	10.49	10.37
Plekhm3	9583	2125X	5.39	5.21	5.55	7.38	7.52	7.29	7.01
Rhbdf1	8360	1825X	6.29	6.34	6.48	7.97	8.3	7.92	7.81
Creb3l1	10263	2300X	3.7	3.7	4	6.89	7.44	6.92	6.38
Slc43a2	5760	1200X	7.36	7.39	7.54	9.35	9.53	9.1	8.8
Rbmx	6140	1300X	7.85	7.88	7.96	8.94	8.99	8.81	8.69
Prcp	6680	1432X	7.17	7.29	7.33	8.83	9.06	8.69	8.5
Wisp1	10518	2362X	4.09	4	4.09	6.86	7.16	6.58	6.13
Shisa4	12155	2650X	2.32	2.32	2.32	5.04	5.58	4.75	4.32
Mta3	7615	1635X	7.3	7.27	7.28	8.31	8.34	8.13	8.07
Gml	12133	2648X	1	1	1	5.55	5.49	5	4.39
Nkain3	12229	2660X	1	1	1	5.46	5.46	4.81	4.09
Dnmt1	7069	1517X	6.87	6.52	6.71	8.84	8.95	8.64	8.21
Cdca7l	10747	2413X	3.7	3.46	3.81	6.69	7.03	6.51	5.64
Mcoln1	5779	1206X	8.26	8.3	8.43	8.98	8.94	8.85	8.82
Itpripl2	6012	1272X	6.98	7.11	7.32	9.42	9.22	8.99	8.86
Rtn2	10710	2404X	3.32	3.46	3.7	7.07	6.67	6.48	6
Lix1l	7251	1556X	7.4	7.36	7.52	8.49	8.44	8.39	8.22
Mfap2	11439	2542X	2.32	2	2.81	6.25	5.95	5.83	5.46
Cep192	8984	1968X	5.13	5.43	5.7	7.94	7.84	7.67	7.61
Exo1	11170	2498X	2	2.32	2.81	6.49	6.36	6.04	5.86
Pacrg	12463	2688X	1	1	1.58	5.04	4.75	4.52	4.46
Slc41a3	10317	2314X	4.46	4.7	4.95	6.95	6.89	6.88	6.44
Bard1	11162	2494X	2.58	3	3.46	6.36	6.3	6.25	5.7
Arhgef1	5032	1026X	8.52	8.24	8.38	9.5	9.39	9.37	9.05
Rspo3	6289	1334X	7.77	7.67	7.67	8.95	8.85	8.97	8.6
Tm4sf19	13267	2788X	1	1	1	4.09	3.7	3.81	3.17
Rab11fip5	8709	1907X	5.73	5.52	5.64	8.02	8.04	8.02	7.53
BC055324	11360	2527X	3	2.58	2.81	6.19	6.04	6.09	5.39
Insl6	11859	2613X	2.81	2.32	2.81	5.55	5.43	5.49	4.86
Med12l	12416	2682X	3.17	2.81	3.17	4.7	4.39	4.52	4.25
Add1	2381	479X	9.73	9.88	9.97	10.48	10.81	10.63	10.51
1700025G04Rik	9120	2009X	6.41	6.54	6.7	7.25	7.52	7.43	7.29
Rem1	10276	2303X	4.64	4.75	5.36	6.54	7.21	6.79	6.51
Wasf2	3359	682X	8.97	8.94	9.18	9.94	10.45	10.16	9.98
Klc3	12514	2694X	1	1	1.58	3.81	5.43	4.64	4
Cdr2l	10591	2379X	4.64	4.81	5	6.13	6.88	6.73	6.25
Tsc22d4	5139	1055X	7.89	7.98	8.08	9.22	9.59	9.59	9.19
Fbn1	7014	1504X	6.02	6.15	6.39	8.46	9.14	8.99	8.48
Arid5a	10802	2425X	5.32	5.39	5.46	6	6.21	6.11	6.04
Slit3	12627	2713X	1	1	1.58	4.09	5.04	4.39	4.17
Syt9	10412	2336X	4.91	4.95	5.32	6.55	6.89	6.69	6.43
Fancd2	11201	2504X	2.58	2.58	3.17	5.98	6.63	6.15	5.67
Mustn1	9305	2067X	5.32	5.29	5.75	7.42	7.78	7.7	7.14
Bmx	13203	2778X	2	2	2.32	3.32	3.58	3.58	3.17
Amotl2	4421	907X	8.78	8.88	9.06	9.42	9.54	9.51	9.47
Prrg3	11168	2496X	3.91	4.09	4.58	5.88	6.15	6.09	5.86
Gprc5b	11669	2580X	1.58	2	3.17	5.25	6.09	5.75	5.21
Cep131	10026	2229X	5.64	5.7	6.07	6.7	6.83	6.85	6.73
Slc23a3	12599	2707X	2.32	2.32	3	4.09	4.46	4.52	4.17
Ska3	11099	2481X	1	1.58	2.58	5.61	6.55	6.64	6.23
Ssh1	7434	1591X	7.4	7.34	7.61	8.24	8.33	8.21	8.27
Glis3	10764	2417X	3.17	3	4.25	6.17	6.78	6.54	6.61
Nlgn2	10521	2363X	5.04	4.86	5.55	6.36	6.77	6.48	6.41
BC034090	12278	2665X	2	2	3	4.52	5.29	4.64	4.75
Sbno2	6112	1292X	7.84	7.85	8.13	8.87	8.95	8.87	8.74
Dnm1	11837	2608X	1.58	2	3.17	5.46	5.73	5.43	4.91
Csnk1e	6907	1483X	7.82	7.85	7.97	8.43	8.49	8.44	8.28
Psd4	7992	1730X	6.32	6.39	6.89	8.16	8.5	8.18	7.84
Trp53i13	9631	2136X	5.73	5.61	6.17	7.15	7.41	7.21	6.79
Adcy3	12291	2667X	2.58	2.58	3.32	4.81	5	4.81	4.25
Afap1	10541	2369X	4.58	4.39	4.86	6.6	6.75	6.75	6.34
Plcb2	11443	2543X	4	3.7	4.32	5.67	5.81	5.83	5.36
Lrrc27	12220	2659X	2.81	2.58	3.32	4.86	4.91	5	4.52
Dnajb13	12170	2653X	2	1.58	2.58	5.09	5	5.21	4.7
Dtna	13330	2796X	1.58	1.58	2	3.32	3.32	3.58	2.81
Tm4sf5	13378	2799X	1	1	1.58	3.32	3.32	3.7	2.81
Il11	13514	2809X	1	1	1.58	3.17	3.32	3.46	2.58
Nmt1	1789	358X	10.47	10.35	10.32	11.11	11.14	10.8	10.88
Crtc1	9056	1992X	6.66	6.54	6.58	7.62	7.6	7.16	7.24
Tanc1	6655	1427X	7.82	7.62	7.4	8.88	8.83	8.35	8.61
Synrg	6915	1486X	7.92	7.83	7.81	8.54	8.49	8.27	8.38
P4hb	52	9X	14.82	14.84	14.59	15.64	15.69	15.31	15.27
Coq7	5264	1088X	8.23	8.21	7.88	9.62	9.52	8.97	8.95
Hp	12	1X	16.42	16.5	16.1	17.79	17.63	17.26	17.26
Smyd4	8818	1931X	6.66	6.75	6.32	7.88	7.75	7.37	7.38
Ppp1r7	5613	1159X	8.46	8.38	8.22	9.17	9.07	8.88	8.85
Slc38a6	10442	2345X	5.46	5.25	5.04	6.86	6.66	6.41	6.25
Tbc1d10b	6533	1394X	7.76	7.46	7.43	9.05	8.95	8.57	8.43
Zfp407	7820	1683X	7.21	7.15	7.06	8.3	8.25	8.02	7.86
Cpm	10190	2285X	5.64	5.46	5.36	6.93	6.93	6.54	6.43
Gba	4109	837X	8.53	8.67	8.48	10.02	10.17	9.6	9.46
Wdr6	6388	1350X	7.75	7.89	7.76	8.86	9.02	8.63	8.49
Strn4	4275	878X	8.91	8.85	8.82	9.71	9.78	9.49	9.42
Psmf1	3789	772X	9.14	9.12	9.03	9.89	10.01	9.74	9.69
Nrm	8946	1958X	4.95	4.81	4.52	8.09	8.49	7.38	7.14
Trip6	5374	1107X	8.02	8.11	7.95	9.31	9.59	9.12	8.98
2310022A10Rik	9554	2120X	5.91	6.02	5.7	7.25	7.55	7.1	6.87
Smarcb1	4299	882X	8.85	8.9	8.83	9.73	9.7	9.53	9.34
Wwp2	1352	275X	10.53	10.5	10.4	11.72	11.66	11.47	11.11
Nat8l	12760	2729X	2.32	2.32	2	4.52	4.39	3.91	3.46
Tcf19	6628	1418X	6.32	6.23	6.21	9.37	9.52	8.6	7.91
Xrcc1	8753	1915X	6.57	6.58	6.58	7.91	7.86	7.48	7.29
Reep5	3502	711X	8.64	8.8	8.42	10.27	10.51	10.12	9.68
Mcm7	3568	729X	7.96	8.12	7.52	10.53	10.67	10.18	9.45
Ubxn8	4359	895X	8.79	8.89	8.72	9.64	9.7	9.55	9.37
Phf5a	2661	537X	9.32	9.3	8.97	10.79	10.77	10.48	10.31
Chaf1a	9121	2010X	4.39	4.32	3.32	8.23	8.13	7.55	7
Saal1	8426	1843X	6.99	6.98	6.79	7.89	7.97	7.71	7.55
Chtf18	10435	2344X	3.46	3.17	2.32	7.12	7.51	6.52	5.83
Ptrh1	10216	2291X	5.25	5.09	4.75	7.1	7.07	6.78	6.17
Rmi2	11376	2531X	2.58	2	1	6.43	6.52	5.7	4.64
Rfc5	5753	1197X	7.75	7.77	7.58	9.32	9.36	9.2	8.63
Egflam	12113	2645X	3.17	3	2.81	5.04	5.32	4.95	4.25
Nectin4	12097	2641X	3.32	3.17	3	5.17	5.21	5.04	4.09
Tomm40	3040	613X	9.48	9.58	9.36	10.36	10.23	10.21	9.99
Akr1b3	8480	1853X	6	6.39	5.75	8.35	8.03	8.09	7.33
Mcm2	5655	1167X	6.94	7.19	6.34	9.85	9.55	9.17	8.64
Mcm6	3163	637X	7.11	7.45	6.02	11.21	10.9	10.36	9.29
Mcm5	3663	746X	7.28	7.68	6.3	10.85	10.64	10.09	9.13
Zkscan6	9838	2183X	6.27	6.34	6.13	6.91	6.82	6.78	6.58
E2f1	7011	1503X	5.75	6.49	4.91	9.38	9.14	8.51	7.88
Med19	7056	1515X	7.71	7.72	7.31	8.61	8.59	8.36	8.15
Mcm4	5795	1212X	7.08	7.16	6.15	9.61	9.1	9.58	8.72
Psmc3ip	11438	2541X	3.46	3.7	2.81	6.09	5.7	6.07	5.21
Gins1	9022	1979X	5.83	5.95	5.32	8.05	7.59	7.83	7.14
Sgsm3	8949	1959X	6.86	6.82	6.58	7.64	7.4	7.43	7.27
Fkbp1a	1098	224X	10.73	10.74	10.59	11.84	12.01	11.81	11.61
Fen1	5834	1221X	6.78	6.79	6.39	9.47	9.56	9.24	8.83
Gla	7080	1520X	6.69	6.74	6.46	8.79	8.95	8.58	8.41
Rrm1	3189	644X	7.95	8.29	7.55	10.56	10.74	10.58	9.97
Haus1	7815	1682X	6.32	6.57	5.91	8.61	8.46	8.34	7.88
Pdk3	10526	2365X	3.58	3.91	3.17	7.1	6.99	6.64	6.19
Nudcd3	829	176X	11.08	11.17	11	12.4	12.27	12.25	11.92
Epha5	8401	1836X	6.15	6.23	5.95	8.29	8.08	8.15	7.53
Entpd6	7254	1557X	7.61	7.69	7.58	8.4	8.36	8.33	8.1
Atp1a3	11180	2501X	1	1.58	1	6.64	6.55	6.3	4.91
Uhrf1	7447	1592X	4	4.7	3.91	9.41	8.55	8.77	7.67
Grk2	3504	713X	9.07	9.24	9.06	10.1	10.05	10.01	9.88
Tmem181a	9024	1980X	5.64	5.95	5.75	7.95	7.71	7.6	7.39
Akr1b10	9093	2006X	5.64	6.02	5.83	7.83	7.66	7.65	7.29
Ptp4a2	529	107X	11.92	12	11.85	12.78	12.72	12.59	12.69
Lsm3	5391	1111X	7.37	7.85	7.43	9.51	9.47	9.2	9.32
Grb10	5713	1183X	7.46	7.81	7.36	9.39	9.07	9.22	9.15
Ydjc	11941	2625X	2.81	3.32	2.81	5.55	5.09	5.04	5.13
Rfc4	8287	1805X	5.61	6.09	5.43	8.69	8.24	7.97	7.59
Slc4a11	12827	2737X	1	1.58	1	4.81	4.17	3.91	3.58
Wdhd1	10562	2372X	4.32	4.7	4.09	7.24	6.64	6.27	6.15
Plcl1	11133	2489X	4.25	4.81	4.25	6.34	5.91	5.88	5.78
Ap2m1	3192	646X	9.45	9.55	9.39	10.2	10.07	10.18	9.9
Cacna1a	10638	2391X	4.7	5.17	4.64	6.61	6.44	6.73	6
Cd47	1091	223X	10.79	10.99	10.72	11.91	11.69	11.86	11.67
Acot9	8439	1845X	6.09	6.55	6.13	8.09	7.79	8.16	7.84
Mal	11947	2626X	3.17	3.7	3.17	5.29	4.95	5.36	4.91
Arhgef6	8750	1914X	5.93	6.29	6.07	7.97	7.61	8.02	7.52
Txndc16	8545	1869X	6.67	6.92	6.63	7.86	7.67	7.94	7.58
Ica1	10675	2396X	4.75	5.13	4.75	6.58	6.34	6.57	6.09
Pnpla2	1462	295X	9.57	10.17	10.28	11.9	11.54	11.29	11.27
Phf20	4344	894X	8.62	8.91	8.88	9.76	9.56	9.48	9.47
Taf1d	4325	888X	7.71	8.33	8.18	10.22	9.61	9.71	9.61
Dach1	10761	2416X	4.39	4.86	4.81	6.87	6.11	6.09	6.29
Ncoa3	5170	1060X	8.38	8.53	8.64	9.33	9.16	9.21	9.09
Amz1	9518	2115X	4.39	4.86	5.49	7.79	7.14	7.58	7.1
Gga3	8593	1879X	6.52	6.7	6.92	7.85	7.7	7.75	7.67
Slc19a1	7426	1589X	6.93	7.29	7.4	8.6	8.19	8.32	8.29
Plppr2	10905	2447X	4.58	5.04	5.21	6.32	6.04	6.09	6.04
Igf1r	8791	1925X	5.58	5.88	6.43	8.19	7.84	7.66	7.38
Phkg2	9145	2014X	6.61	6.71	6.81	7.44	7.22	7.26	7.15
Abhd12	3105	625X	8.99	9.26	9.33	10.45	10.29	10.4	9.87
Slc15a3	5247	1082X	6.92	7.45	7.64	9.65	9.47	9.79	8.89
Myo1f	7038	1510X	6	6.6	6.69	9.04	8.58	9.1	8.04
Pla2g12a	3666	747X	8.25	8.44	8.48	10.31	10.02	10.32	9.85
Hacd4	7194	1547X	6.43	6.82	6.74	8.89	8.63	8.81	8.02
Sh3kbp1	8526	1861X	5.67	6.04	5.98	8.2	7.97	8.21	7.52
Dock10	6478	1374X	6.89	7.47	7.17	9.25	8.77	8.96	8.52
Parvg	9883	2191X	4.64	5.09	5.09	7.58	6.85	7.35	6.49
Atp13a2	4719	963X	8.16	8.29	8.58	9.83	9.57	9.52	9.07
1110051M20Rik	9587	2127X	6.07	6	6.34	7.29	7.22	7.08	6.73
Plscr3	6746	1455X	7.32	7.41	7.73	8.86	8.71	8.75	8.34
Lhx2	9124	2011X	5.88	6.04	6.36	7.77	7.58	7.59	7.09
Ahnak2	9917	2198X	4.09	4.39	4.91	7.57	7.14	7.21	6.57
Ksr1	10124	2263X	5.58	5.78	6	6.75	6.74	6.74	6.46
Card11	11287	2512X	3.17	3	3.46	6.48	5.93	6.17	5.13
Pou3f1	12709	2722X	1	1	1.58	4.81	4.52	4.52	3.32
Rpa1	2028	407X	9.77	9.78	9.66	11.18	11.1	11.09	10.43
Jarid2	7493	1608X	7.38	7.47	7.34	8.41	8.3	8.32	7.93
Mcm3	5759	1199X	6.95	7.13	6.88	9.92	9.33	9.23	8.23
Prkcb	4934	1001X	8.64	8.58	8.62	9.54	9.23	9.32	9.05
Csgalnact1	10406	2334X	5.09	4.86	4.91	7.1	6.63	6.74	6.09
Tonsl	11105	2483X	3.81	3.17	3.17	6.83	6.32	6.21	4.81
Get4	2607	529X	9.4	9.57	9.58	10.88	10.55	10.51	10.15
Ikbkap	9269	2055X	6.3	6.39	6.48	7.64	7.34	7.2	6.95
Tamm41	9829	2181X	5.61	5.67	5.81	7.35	7.09	6.95	6.51
Epha7	9502	2111X	5.32	5.61	5.7	7.97	7.3	7.08	6.81
Samhd1	4513	928X	8.46	8.49	8.49	10.05	9.59	9.47	9.15
Wfikkn2	13264	2787X	1	1	1	4.46	3.46	3.32	2.81
Atp2b1	2446	497X	9.52	9.65	9.69	10.89	10.66	10.54	10.43
Fndc10	7295	1568X	5.78	5.73	6.32	9.25	8.79	8.36	8.04
Actn3	12748	2727X	1	1	1.58	5.04	4.25	3.81	3.58
Lsm11	9247	2047X	6.44	6.36	6.46	7.53	7.4	7.17	7.11
Gemin8	10524	2364X	5.32	5.43	5.32	6.78	6.43	6.25	6.29
Vmn2r3	13792	2841X	1	1	1	3.58	3	2.58	2.58
Tmem198b	10953	2452X	5.13	4.86	5.09	6.36	6.04	5.93	5.83
Mms22l	9276	2058X	4.95	4.91	5.09	8.12	7.33	7.61	7.24
Ptprq	12855	2740X	1	1	1	4.86	3.7	3.91	3.7
Pex14	2687	544X	9.75	10.01	9.88	10.35	10.41	10.22	10.24
Polr1a	5572	1149X	7.85	8.38	7.99	9.24	9.49	8.77	8.92
Foxo1	1709	345X	9.77	10.25	10.28	11.41	11.53	10.68	11.04
Klhdc3	2526	507X	9.51	9.88	9.92	10.7	10.66	10.22	10.35
Bod1l	4118	840X	8.69	8.97	9.14	9.81	9.91	9.43	9.57
Lpp	2046	411X	9.96	10.13	10.22	11.01	10.98	10.46	10.76
Srgap2	4852	984X	8.42	8.58	8.75	9.53	9.48	9.1	9.27
Nelfcd	4321	887X	8.61	8.97	8.78	9.77	9.76	9.37	9.42
Mtss1l	9166	2021X	5.98	6.46	6.43	7.72	7.57	7.19	7.14
Grk5	10413	2337X	4.52	5.29	5.13	7.12	6.87	6.25	6.21
Ahi1	10517	2361X	5.25	5.7	5.52	6.64	6.52	6.21	6.19
Zfhx3	5487	1132X	7.23	8.04	7.86	9.78	9.62	8.61	8.79
Tln2	8884	1941X	6.07	6.48	6.49	7.97	7.87	7.26	7.31
Mpp2	12298	2668X	2.32	3	2.81	5.25	5.21	4	4.09
Pex19	1076	219X	11.02	11.21	11.12	11.75	11.69	11.53	11.72
Sltm	3477	703X	8.9	9.35	8.96	10.17	10.15	9.78	10.06
Gpr85	13282	2789X	1	1.58	1	3.91	3.81	2.58	3.58
Luc7l3	2235	455X	9.62	9.83	9.64	11.03	10.67	10.56	10.88
Jkamp	3405	691X	9.31	9.44	9.3	10.16	9.85	9.89	10.01
St18	13736	2836X	1	1	1	3.58	2.58	2.58	3.17
Pik3ca	2697	547X	9.55	9.76	9.68	10.61	10.41	10.21	10.37
Blm	5718	1185X	8.35	8.44	8.43	9.01	8.89	8.84	8.88
Telo2	9256	2051X	6.52	6.6	6.64	7.38	7.21	7.1	7.21
Tgfb2	11048	2473X	4	4.09	4.39	6.52	5.98	5.98	6.09
Gal3st1	8404	1838X	5.25	5.46	5.49	8.54	8.36	7.5	7.98
Gxylt2	12942	2752X	1	1	1	4.39	4.46	3.46	3.7
Rasl10b	12242	2663X	1	1	1	5.7	5	4.17	4.91
Gtf3c1	3823	782X	9.02	9.11	9.12	9.83	10.13	9.47	9.76
Camta2	6530	1392X	7.69	7.76	7.81	8.7	9.01	8.32	8.71
Tmem259	1326	273X	10.7	10.69	10.89	11.45	11.58	11.16	11.47
Ankrd17	2220	451X	9.62	9.53	9.75	10.92	11.12	10.32	10.87
Zyg11a	11654	2578X	4.39	4.17	4.32	5.36	5.55	4.81	5.36
Mylk	1722	346X	9.8	10.04	10.28	11.18	11.63	10.91	11
Fzr1	6827	1469X	7.53	7.73	7.88	8.52	8.85	8.28	8.46
Crybg1	6728	1449X	6.86	7	7.45	8.66	9.39	8.37	8.52
Plxna3	11800	2600X	3.46	3.58	4	5.17	5.75	4.86	5.09
Stk35	6090	1286X	8.08	8.08	8.32	8.76	8.93	8.63	8.77
Hcn2	11115	2485X	2	2.32	3.58	6.15	7.17	5.04	5.83
Mgrn1	2691	546X	9.42	9.59	9.78	10.35	10.57	10.3	10.51
Gpc1	6414	1358X	6	6.29	6.79	8.72	9.59	8.54	9.16
Tram2	5120	1050X	7.46	7.42	7.82	9.27	9.82	9.07	9.77
Ophn1	9835	2182X	5.55	5.61	5.78	7.02	7.13	6.75	7.13
Lgi3	12257	2664X	1	1	1.58	4.81	5.52	4.09	5.17
Rasal1	12043	2634X	1	1.58	2.58	5.21	5.52	4.25	5.49
Gm43860	12613	2710X	2.81	3	3.17	4.17	4.32	3.81	4.32
Vps33a	4562	937X	9.01	8.96	9.03	9.5	9.36	9.25	9.2
Tspear	13671	2829X	1.58	1	1	3.58	2.81	2.58	2.32
Arf6	2631	532X	9.44	9.62	9.03	10.24	10.51	10.86	10.6
Cdkn2c	5101	1045X	7.7	7.95	7.07	8.99	9.56	9.83	9.57
2510039O18Rik	3276	660X	9.54	9.55	9.28	9.87	9.99	10.2	10.06
Ubqln2	3298	668X	9.09	9.1	8.56	9.91	10.09	10.53	10.28
Aga	6514	1386X	7.92	7.89	7.57	8.47	8.59	8.95	8.71
Ywhaq	1874	374X	10.28	10.37	10.04	10.69	10.91	11.14	11.02
Prkar1a	694	143X	11.68	11.74	11.42	12.05	12.25	12.57	12.49
Pgm1	7761	1668X	7.01	7.02	6.39	7.59	8.15	8.61	8.52
Prps2	5334	1101X	8.41	8.32	8.1	8.93	9.15	9.41	9.27
Ppp1r21	5901	1241X	8.31	8.23	8.04	8.64	8.86	9.06	8.98
Eogt	9188	2028X	6.39	6.3	5.91	6.98	7.38	7.74	7.55
Atp6v1a	1584	321X	10.53	10.14	9.87	11.16	10.96	11.61	11.49
Mtdh	904	189X	11.42	11.32	11.09	11.86	11.79	12.13	12.05
Tusc3	5746	1194X	8.09	7.84	7.48	8.85	8.79	9.49	9.24
Mex3d	10391	2328X	5.83	5.52	5.21	6.25	6.32	6.74	6.71
Tpm1	2310	470X	9.5	9.23	8.78	10.53	10.85	11.18	10.9
Arl8a	6758	1456X	7.94	7.77	7.56	8.38	8.5	8.76	8.59
Smndc1	4262	876X	8.92	8.73	8.37	9.48	9.58	9.86	9.79
Vwa5a	6665	1429X	8.14	8.09	7.91	8.4	8.45	8.59	8.5
Mdfic	2140	433X	9.76	9.42	9.22	10.5	10.68	11.36	11.09
Tpd52	3023	611X	9.26	8.97	8.61	10.05	10.17	10.72	10.57
Pak2	3381	686X	9.34	9.14	8.94	9.84	9.95	10.3	10.22
Mdm1	9987	2212X	5.32	4.75	4.25	6.58	6.63	7.52	7.29
Iws1	6908	1484X	7.77	7.54	7.45	8.35	8.4	8.75	8.64
Abhd10	9082	2002X	6.55	6.23	6.07	7.23	7.34	7.79	7.61
Gk	754	163X	11.04	11.11	10.3	12.02	11.94	12.65	12.91
Cbfb	4179	858X	8.71	8.74	8.11	9.5	9.5	10.13	9.95
Lpar1	9263	2053X	6.07	6.09	5.52	7.07	7.09	7.92	7.6
Gcc2	4060	828X	9.01	8.89	8.55	9.43	9.6	10	10
Stam2	5637	1165X	8.39	8.35	8.14	8.78	8.92	9.16	9.15
Thbs1	9495	2108X	4.52	4.52	3.46	6.39	6.83	8.19	7.98
Eloa	3732	760X	9.34	9.28	8.98	9.65	9.74	9.94	9.95
Piga	8411	1839X	6.66	6.78	5.93	7.48	7.64	8.22	8.27
Xpo4	7538	1618X	7.5	7.43	7.08	7.99	7.99	8.46	8.46
Col4a5	8810	1929X	5.81	5.46	4.32	7.11	7.15	8.45	8.34
Cenpv	5096	1044X	8.65	8.68	8.46	9.1	9.18	9.15	9.37
Unc119	5340	1102X	7.77	8.1	7.42	9.08	9.3	9.26	9.71
Dcbld1	7795	1677X	6.91	7.19	6.58	8.01	8.2	8.16	8.46
Rlf	6738	1452X	7.67	7.94	7.53	8.41	8.55	8.57	8.84
Nup153	5850	1226X	8.24	8.34	7.97	8.73	8.9	8.96	9.08
Mcph1	6163	1303X	7.75	7.77	7.35	8.62	9	8.94	9.15
Mcm3ap	6517	1387X	7.94	7.97	7.63	8.45	8.69	8.65	8.86
Nek2	3849	788X	5.7	5.36	3.32	9.46	10.44	10.27	10.79
Tcf12	3352	680X	9.26	9.3	8.87	9.99	10.1	10.1	10.23
Ckap2	5633	1164X	3.81	4.09	1	8.34	9.66	9.56	10.1
Wwc2	5844	1224X	8.03	8.17	7.69	8.83	8.99	9.07	9.14
Mis18bp1	9261	2052X	3.17	3.46	1	6.94	7.52	7.99	8.25
Tcerg1	5923	1246X	7.7	7.99	7.2	8.76	9.1	9.17	9.2
Dbf4	6425	1361X	5.75	5.52	4	8.15	9.01	9.45	9.58
Spdl1	9446	2097X	3.46	3	1	6.46	7.35	8.09	8.11
Plk4	8639	1892X	5.09	4.86	3.32	7.06	8.13	8.24	8.5
Fbxw11	3117	627X	9.54	9.51	9.17	10.05	10.07	10.25	10.31
Otud1	7294	1567X	7.31	7.24	6.55	8.17	8.18	8.61	8.83
Akirin2	4831	980X	8.58	8.49	8.09	9.23	9.26	9.52	9.71
Calml4	8648	1893X	5.58	5.25	4.39	7.28	7.53	8.25	8.62
Trip12	1276	258X	10.67	10.64	10.33	11.47	11.48	11.66	11.75
Smc2	3613	736X	7.14	7.29	6.23	9.96	10.03	10.61	10.69
Msrb3	4600	945X	8.35	8.41	7.83	9.24	9.41	9.83	9.94
Vegfc	8711	1908X	6.36	6.36	5.91	7.43	7.54	8.01	8.1
Shcbp1	6519	1388X	5.83	5.88	4.7	8.33	8.82	9.43	9.48
Sgo2a	11000	2464X	2.32	2.58	1	5.29	5.88	6.85	6.98
Dennd1b	4494	923X	8.76	8.78	8.55	9.38	9.33	9.56	9.79
Npr3	9639	2138X	5.91	6.04	5.67	6.94	6.93	7.15	7.48
Fip1l1	9688	2151X	5.86	6	5.58	6.81	6.94	7.19	7.42
Calm2	517	105X	11.77	11.66	11.14	12.76	12.74	12.94	13.07
Fam187b	9754	2165X	6.11	5.95	5.46	6.94	6.91	7.12	7.12
Frs2	5392	1112X	8.38	8.4	7.98	9.15	9.02	9.23	9.28
0610010F05Rik	5743	1193X	8.15	8.16	7.61	8.97	8.85	9.21	9.2
Metap2	1301	265X	10.82	10.7	10.46	11.45	11.34	11.6	11.6
Nin	8759	1918X	6.29	6.11	5.46	7.72	7.38	8.1	7.97
Spg21	3562	726X	9.46	9.36	9.2	9.81	9.77	9.99	9.89
Topbp1	6102	1289X	7.51	7.34	6.66	9.02	8.69	9.43	9.08
Rbbp8	7646	1641X	6.99	6.78	6.27	8.28	7.94	8.72	8.42
Dync1i2	2786	566X	9.7	9.62	9.33	10.35	10.29	10.5	10.39
Esco2	6698	1438X	4.64	4	2.32	8.54	8.29	9.99	8.86
Ncapg2	6703	1441X	6.21	5.86	4.75	8.83	8.52	9.61	8.82
Tprn	9849	2189X	5.95	5.75	5.43	6.88	6.88	7.24	6.87
Max	3960	806X	9.08	8.89	8.52	9.74	9.77	9.97	9.83
Rasl11a	11895	2616X	3.46	2.81	2	5.09	5.13	5.52	5.36
Sec24b	5868	1233X	8.22	8.05	7.97	8.93	8.74	9.04	9.09
Susd6	3076	620X	9.42	9.22	9.13	10.16	10.12	10.31	10.46
Fancb	10017	2224X	5	4.7	4.25	6.66	6.71	7.24	7.47
Dars2	6796	1467X	7.58	7.38	7.33	8.37	8.62	8.79	8.85
Polk	9050	1990X	6.19	6.09	5.95	7.47	7.51	7.68	7.71
Psip1	9828	2180X	5.81	5.73	5.61	6.88	6.92	7.07	7.12
Depdc1a	8044	1745X	2.32	1	1	7.35	7.72	8.98	9.07
Zwilch	11368	2529X	2	1	1	5.55	5.86	6.21	6.39
Sept11	3368	684X	8.97	8.67	8.29	9.94	10.32	10.33	10.36
Gstcd	7960	1723X	7.2	6.89	6.71	7.97	8.11	8.14	8.13
Cenpi	8574	1876X	3.17	2.32	1	7.62	8.21	8.42	8.37
Mad2l1	4481	919X	7.42	6.78	6.11	9.39	9.7	10.16	10.25
Il1r2	13017	2762X	2	1.58	1	3.46	3.7	4.17	4
Cep55	9218	2038X	3.32	1.58	1	6.86	7.61	8.05	8.3
Tacc1	3992	813X	9.27	8.99	8.94	9.63	9.68	9.86	9.68
Lox	8162	1781X	3.81	2	1.58	7.91	7.86	9.07	8.41
Ralgds	10482	2353X	5.13	4.58	4.46	6.55	6.51	6.93	6.6
Ddias	8622	1886X	5.36	4.25	3.81	7.73	7.69	8.52	8.21
Eda2r	10606	2383X	3.81	2.81	2	6.38	6.36	7.29	6.73
Adamts15	11023	2470X	4.25	3.91	3.58	6.17	5.91	6.54	6.21
Afdn	2545	511X	9.89	9.58	9.7	10.45	10.48	10.4	10.69
BC037034	7874	1699X	7.49	7.28	7.43	7.93	7.91	7.89	8.09
Purb	2062	416X	10.15	9.76	9.67	10.83	10.86	10.87	11.03
Kmt2b	7544	1621X	7.62	7.24	7.26	8.21	8.22	8.14	8.32
Nucks1	953	195X	10.95	10.48	10.5	12.09	11.92	12.05	12.27
Tet3	7166	1540X	7.63	7.25	7.36	8.44	8.38	8.38	8.57
Lgr6	13569	2818X	1.58	1	1	3	2.81	3	3.46
Dlst	611	123X	12	11.84	11.72	12.38	12.42	12.42	12.63
Tead1	6878	1476X	7.46	7.21	7.03	8.48	8.58	8.63	8.97
App	1016	207X	11.07	10.71	10.47	11.72	11.86	11.95	12.16
Neu3	9235	2044X	5.93	5.55	4.81	7.26	7.38	7.59	7.98
Cald1	278	61X	12.79	12.44	12.26	13.3	13.39	13.7	13.72
Sgms1	4957	1008X	8.47	8.1	7.88	9.15	9.22	9.56	9.77
Agfg1	3964	807X	8.96	8.64	8.38	9.53	9.81	10.01	10.13
Rps6ka3	5022	1022X	8.43	8.08	7.8	9.01	9.32	9.61	9.68
Cenpl	7998	1732X	6.21	5.46	4.95	7.64	8.17	8.64	8.68
Baz2a	5071	1036X	8.72	8.37	8.31	9.02	9.23	9.41	9.4
Cpd	3216	652X	9.36	8.95	8.8	9.8	10.17	10.35	10.54
Agtpbp1	8630	1889X	7.07	6.75	6.7	7.37	7.66	7.72	7.84
Casc4	8530	1864X	6.19	5.55	5.39	7.27	7.87	8.17	8.5
Prkab2	10610	2384X	5.39	5	4.95	6	6.32	6.48	6.82
Igf2r	4061	829X	8.78	8.33	8.24	9.53	9.91	9.78	10.27
Tnpo2	4206	867X	8.95	8.79	8.62	9.46	9.71	9.58	9.93
Peg3	6612	1412X	6.38	5.7	5.83	7.92	8.85	8.79	9.84
Adnp2	7635	1639X	7.49	7.3	7.34	7.89	8.17	8.19	8.34
Itih5	5673	1173X	7.29	6.73	6.7	8.72	9.33	9.35	9.81
Myom1	10722	2410X	3.91	3.17	3.46	5.86	6.58	6.43	7.18
Itpr1	3492	709X	9.43	9.36	9.24	9.71	9.9	9.93	10.13
Tpr	3511	715X	9.08	8.9	8.69	9.62	10.07	10.13	10.43
Cnot4	6925	1489X	7.78	7.55	7.43	8.28	8.43	8.53	8.84
Dzip3	10208	2289X	5.46	5.36	5.13	6.36	6.57	6.83	7.16
Sytl4	10903	2446X	5.32	5.21	5.21	5.75	5.88	6.07	6.32
Rbm45	7698	1656X	7.45	7.42	7.29	7.83	8.19	8.09	8.29
Sms	7168	1541X	7.69	7.4	7.39	8.07	8.35	8.73	8.41
Armc10	7028	1508X	7.83	7.43	7.58	8.29	8.32	8.71	8.46
Pptc7	7190	1546X	7.83	7.43	7.54	8.12	8.28	8.53	8.43
Rad50	8048	1746X	7.44	7.01	7.16	7.68	7.79	8.16	8.03
Ubxn1	1997	397X	10.48	10.29	10.31	10.68	10.75	10.78	10.75
Wdfy1	4212	868X	9.2	8.99	9.03	9.45	9.54	9.6	9.57
4931423N10Rik	6553	1398X	8.04	7.65	7.69	8.46	8.55	8.79	8.85
Afp	4474	918X	8.15	6.91	7.23	9.34	9.67	9.99	10.22
Ldlrad3	10118	2262X	6.11	5.81	5.86	6.48	6.58	6.69	6.75
Fam171b	10973	2460X	4.46	3.46	3.91	6.02	5.98	6.41	6.58
Rfc1	4762	972X	8.8	8.5	8.44	9.27	9.22	9.58	9.53
Fzd1	6340	1343X	7.6	6.87	6.83	8.6	8.7	9.33	9.14
Cenpq	8964	1961X	5.81	4.58	4.46	7.33	7.34	8.23	8.17
Olfm3	10678	2397X	4.39	3.58	3.46	6.23	5.86	6.87	7.08
Naip1	13018	2763X	2	1	1	3.46	3.32	4.09	4.32
Tnfaip3	8681	1901X	6.88	6.19	6.19	7.46	7.39	7.97	8.07
Srsf3	1241	251X	10.6	10.83	10.33	11.24	11.35	12.02	11.81
Minpp1	2151	437X	10.1	10.19	9.83	10.52	10.55	10.96	10.85
Srsf6	935	192X	11.15	11.23	10.82	11.62	11.63	12.39	12.12
Btbd10	9791	2172X	5.86	6.13	5.64	6.55	6.52	7.45	7.16
Stk17b	4166	851X	8.37	8.88	8.26	9.39	9.41	10.3	9.94
Clec1a	9899	2193X	5.64	6.02	5.39	6.58	6.57	7.45	6.97
H2afz	4327	889X	7.64	8.1	7.44	9.57	9.07	10.37	10.16
Rif1	6450	1366X	7.61	7.94	7.45	8.73	8.36	8.99	8.94
B4galt1	2203	448X	10.16	10.22	9.94	10.59	10.44	10.83	10.73
1110059E24Rik	3045	615X	9.36	9.53	9.09	10.13	9.88	10.49	10.46
Il1r1	2930	584X	8.85	9.27	8.33	10.16	10.02	10.95	10.65
Ddx19b	7889	1702X	7.34	7.45	7.18	7.86	7.75	8.22	8.05
Naa15	2194	444X	9.89	9.95	9.5	10.73	10.47	10.97	10.98
Cdc5l	4598	944X	8.84	8.87	8.57	9.36	9.22	9.55	9.57
Kifap3	6604	1410X	7.86	7.99	7.52	8.5	8.38	8.82	8.8
Tarbp1	9377	2081X	6.48	6.55	6.13	7.08	6.99	7.33	7.38
Mybl1	10002	2220X	3.91	4	2.32	6.87	6.02	7.88	7.36
Id3	1922	381X	9.76	9.84	9.34	10.86	10.9	11.57	11
Atp6v1c1	3351	679X	9.11	9.23	8.85	10.03	9.94	10.45	10.09
Tfdp1	4174	854X	8.67	8.69	8.19	9.61	9.52	10.21	9.76
Ap1s2	7359	1575X	6.74	6.91	6.54	8.05	8.17	9.12	8.54
Pcgf5	5937	1251X	8.43	8.44	8.33	8.67	8.67	8.91	8.78
Ms4a6d	6790	1465X	7.1	7.16	6.57	8.44	8.29	9.35	8.85
Apaf1	9125	2012X	6.13	6.17	5.81	7.22	7.11	8.03	7.64
Sgk1	1527	307X	9.46	9.78	9.32	11.22	10.51	12.12	11.9
Nt5c3	3978	811X	8.99	9.06	8.83	9.73	9.34	10	9.94
Ggps1	8977	1965X	6.66	6.73	6.46	7.34	6.93	7.77	7.73
Nudt21	2891	574X	9.53	9.6	9.44	10.34	9.96	10.53	10.35
Dnm3	11354	2526X	3.81	4	3.7	5.86	4.7	6.25	6.09
Tgfbr1	2773	562X	9.34	9.34	8.89	10.23	9.86	11.08	10.63
Cdk9	3297	667X	9.42	9.41	9.16	9.96	9.75	10.4	10.1
Prss23	6329	1341X	7.43	7.32	6.91	8.72	8.12	9.65	8.93
Rab8b	5057	1032X	8.15	7.99	7.52	9.18	8.9	10	9.55
Rap2b	9248	2048X	6.04	6.15	5.55	7.38	6.81	7.96	7.5
Dram1	9750	2164X	5.36	5.52	5.04	6.94	6.39	7.77	7.25
Zfp207	1765	353X	10.2	10.06	9.83	11.03	10.63	11.47	11.37
Sccpdh	9580	2123X	6.02	5.98	5.64	7.06	6.61	7.58	7.33
Slf1	9656	2143X	6	5.81	5.49	7.13	6.58	7.46	7.32
Degs1	1630	332X	10.53	10.67	10.47	10.99	10.86	11.38	11.16
Sarnp	7995	1731X	7.35	7.44	7.33	7.81	7.68	8.14	7.89
Mbd1	6191	1312X	7.99	8.13	7.94	8.61	8.44	9.08	8.92
Taf1a	8421	1842X	6.74	6.94	6.78	7.64	7.31	8.24	7.98
Gpn2	6720	1446X	7.97	8.13	7.94	8.39	8.29	8.64	8.54
Gm43924	12762	2730X	1.58	2.32	1.58	3.58	3.32	4.86	4.46
Gls	6099	1288X	7.47	7.64	7.47	8.49	8.19	9.61	9.28
Xrn2	3911	799X	8.94	9.02	8.92	9.48	9.42	10.21	9.99
Rnasel	10174	2281X	5.52	5.58	5.55	6.25	6.19	7.21	6.95
Cep170	7931	1715X	6.85	6.78	6.71	7.72	7.55	8.69	8.38
Ccdc71l	7419	1586X	7.38	7.29	7.2	8.14	7.75	8.77	8.48
Apc	3617	737X	9.22	9.19	9.12	9.78	9.66	10.16	10.03
Xrra1	13911	2845X	1	1	1	2.32	2	3.32	2.81
Bmp2	3742	762X	8.95	8.99	9.08	9.66	9.61	10.2	10.07
Dna2	8151	1776X	6.94	7.07	7.18	7.7	7.71	8.17	8.08
Cyth3	7024	1505X	7.2	7.55	7.69	8.21	8.25	8.92	8.53
Itga8	4874	988X	7.49	7.81	7.93	9.18	9.31	10.14	9.58
Tpcn2	9841	2185X	5.04	5.46	5.58	6.79	6.75	7.55	7.09
Arhgap17	7800	1680X	7.11	7.23	7.24	7.85	7.98	8.43	8.15
Hnrnpl	2503	502X	9.39	9.74	9.91	10.23	10.32	10.83	10.75
Ndrg4	12719	2723X	1	1.58	2.32	3.32	4	4.86	4.58
Serinc5	2796	567X	9.54	9.68	9.45	10.13	10.16	10.6	10.53
Ect2	3837	785X	6.23	6.78	5.78	8.92	9.75	10.99	10.64
Mkl2	4614	949X	8.69	8.75	8.6	9.23	9.35	9.66	9.57
Cep72	10805	2426X	3.91	4.32	4	5.55	6	7	6.77
Hnrnpa0	1148	235X	10.79	10.67	10.44	11.46	11.62	11.99	11.92
Cd9	6697	1437X	6.98	6.71	6.41	8.31	8.54	9.3	9.18
Bahd1	6905	1482X	7.81	7.69	7.56	8.23	8.43	8.68	8.64
Glt8d1	7530	1617X	7.34	7.18	7.09	7.97	8.08	8.54	8.52
Hgf	7684	1654X	6.78	6.61	6.41	7.82	8.11	8.63	8.73
AI606181	10054	2237X	5.39	5.36	5.21	6.44	6.73	7.15	7.18
Poglut1	6980	1498X	7.79	7.84	7.75	8.29	8.27	8.57	8.48
Arhgap25	3403	689X	8.98	9.18	9.1	9.92	9.87	10.37	10.17
Fam180a	6508	1383X	6.15	6.71	6.6	8.42	8.34	9.64	9.2
Nsl1	10833	2429X	3.91	4.09	4.09	5.93	5.83	7	6.6
Sparcl1	3977	810X	7.38	7.61	7.52	9.55	9.67	10.54	10.45
Smc4	2301	467X	8.04	8.41	7.88	10.45	10.58	11.4	11.49
Cip2a	6661	1428X	4.86	5.36	4.86	8.16	8.36	9.42	9.71
Ralgapa1	7331	1569X	7.43	7.58	7.51	8.19	8.14	8.41	8.46
Thbd	8022	1740X	5.25	5.83	5.32	7.92	7.83	8.71	8.68
Ppp1r12a	3471	702X	9.09	9.12	9.09	9.77	9.84	10.23	10.25
Setd7	8130	1771X	6.58	6.7	6.52	7.75	7.76	8.34	8.42
Cacna2d1	10091	2255X	4.86	5.17	5.21	6.78	6.6	7.15	7.12
Fry	9706	2154X	5.88	5.95	5.98	6.86	6.81	7.21	7.28
Sestd1	10036	2231X	4.7	4.91	4.95	6.63	6.52	7.42	7.29
Anxa9	11735	2590X	3.91	4	4.09	5.09	4.95	5.46	5.46
Trim59	7082	1522X	5.17	5.09	5	8	8.21	9.61	9.02
Sntb2	7365	1577X	7.38	7.33	7.35	8.11	8.24	8.59	8.42
Ggta1	8784	1922X	6.54	6.52	6.43	7.36	7.46	8.02	7.73
Pdgfra	6134	1297X	6.91	7.06	7.07	8.6	9.04	9.52	9.1
Pkia	8160	1780X	5.78	6.13	6.04	7.73	7.93	8.67	8.32
Tomm34	8300	1808X	7.12	7.16	7.19	7.64	7.73	7.92	7.83
Ccdc112	13316	2793X	1	1	1	2.81	3.32	3.91	3.81
Chic2	3133	631X	9	9.36	9.21	10.13	10.11	10.58	10.12
Rgl2	8056	1751X	6.89	7.3	7.06	7.87	7.82	8.26	7.92
Pip5k1a	6704	1442X	7.7	7.89	7.74	8.53	8.42	8.88	8.53
Hmces	7456	1596X	7.41	7.61	7.5	8.13	8.1	8.45	8.21
Nptn	1418	287X	10.3	10.68	10.39	11.25	11.15	11.81	11.46
Leprot	3027	612X	9.2	9.45	9.26	10.08	10	10.64	10.35
Myzap	10467	2351X	4.64	5.25	4.91	6.25	6.32	7.11	6.66
Tspan3	6973	1497X	6.97	7.2	6.91	8.39	8.18	9.26	8.64
Siglecf	13233	2783X	1	1.58	1	3.17	3	4.64	3.32
Fbln5	6042	1276X	6.79	7.53	7.08	9.02	8.41	9.52	9.3
Ctsk	7450	1593X	3.91	5.61	4.52	8.3	7.42	9.62	8.61
Nr2f2	3478	704X	8.98	9.21	9.06	9.96	9.6	10.38	10.13
Cd200	9454	2101X	4.75	5.43	5.29	7.38	6.38	8.1	7.52
Fam49a	8331	1817X	6.82	6.97	6.94	7.86	7.49	8.14	7.91
Sirpb1a	12051	2635X	2.32	2.58	2.58	5.09	4.25	5.64	5.17
Nek8	9194	2031X	6.17	6.44	6.49	7.26	6.97	7.73	7.44
Cyp1b1	10669	2395X	3.32	4	4.09	6.21	5.75	7.41	6.51
Fabp7	8058	1752X	6.07	5.46	6.07	7.73	6.97	9.13	8.42
Lipo3	9287	2062X	6.41	6.04	6.32	7.22	6.97	7.73	7.31
Tlr4	6396	1352X	7.54	7.48	7.49	8.77	8.14	9.38	8.88
Ptpn22	11413	2537X	3.91	3.81	3.91	5.75	4.81	6.32	5.75
Ccdc148	10062	2241X	5.13	5.29	5.29	6.7	6.04	7.64	6.86
Serpinb6b	10416	2338X	5	5.09	5.21	6.41	6.04	7.27	6.55
Mamdc2	6586	1408X	7.84	7.57	7.64	8.58	8.27	8.92	8.91
Ms4a4a	11988	2631X	1.58	1	1	4.46	3.46	6.15	5.88
Cpe	7760	1667X	5.55	5.25	5.55	8	7.66	8.74	9.13
Fbxo28	6731	1451X	7.8	7.73	7.72	8.52	8.36	8.73	8.72
Ereg	12312	2671X	1	1	1	4.39	3.7	5.52	5.36
Cep290	10258	2298X	5.21	5.21	5.21	6.61	6.13	7.01	7.04
Ccdc18	10616	2386X	4.32	4.09	4.32	6.27	5.78	7	7.04
Bbx	6562	1402X	7.85	7.67	7.62	8.55	8.46	8.87	8.88
Gnai1	9757	2167X	5.09	4.86	4.75	6.83	6.7	7.73	7.44
D030056L22Rik	6512	1384X	7.64	7.52	7.3	8.68	8.5	9.09	8.87
Tmed8	8994	1974X	6.82	6.67	6.6	7.38	7.21	7.58	7.48
Sdcbp2	12156	2651X	2.58	1.58	1.58	4.86	4.25	5.67	5
C2cd5	8714	1909X	6.57	6.15	6.32	7.53	7.41	8.04	7.96
Tmem71	12238	2661X	3.32	2.58	3	4.46	4.39	5.17	5
Dgke	10961	2455X	4.64	3.58	4.17	6.04	5.75	6.67	6.41
Phip	3337	677X	9.2	9.12	9.01	10.19	9.76	10.34	10.19
Gldn	12817	2736X	1	1	1	4.25	3.17	4.64	4.52
Osm	13789	2840X	1	1	1	3.17	2.32	3.17	3
Smad7	7489	1606X	7.11	6.85	7	8.36	7.83	8.73	8.5
Gm10269	13119	2767X	2.58	2.32	2.58	3.46	3	3.58	3.58
Cenpk	10142	2270X	3.91	3.46	4.17	7.16	5.83	7.75	6.81
Anp32e	3792	774X	9.19	8.72	8.75	9.45	9.75	10.1	10.23
Cdk13	5552	1142X	8.57	8.26	8.38	8.72	8.91	9.11	9.25
Cnot2	4643	954X	8.98	8.81	8.87	9.1	9.3	9.5	9.43
G2e3	7467	1600X	6.52	5.75	6.09	7.22	8.31	9.1	8.99
Clcf1	11301	2515X	4.09	3.58	3.91	4.46	5.49	6.52	6.29
Brd8	7347	1573X	7.27	7.22	7.12	7.75	8.41	8.63	8.7
Smg8	7952	1721X	7.43	7.3	7.32	7.66	7.9	8.06	8.06
Myef2	10782	2421X	4.52	4.17	4.32	5.39	6.17	6.66	7.01
Kctd3	5244	1081X	8.1	7.9	7.69	8.58	9.33	9.71	9.61
Npnt	12473	2690X	2	1.58	1	3.17	4.46	5.09	5.13
Kif18a	10187	2284X	4.25	3.7	3.17	5.25	6.48	7.7	7.52
Dgkd	4802	976X	8.71	8.68	8.67	9.07	9.34	9.51	9.42
Jam2	6487	1378X	7.41	7.3	7.08	8.16	8.84	9.26	9.04
4931406P16Rik	6482	1376X	7.73	7.65	7.58	8.35	8.63	9.09	8.89
Sin3a	5728	1190X	8.39	8.41	8.32	8.66	8.9	9.1	8.97
Swap70	7658	1646X	7.42	7.46	7.41	7.81	8.04	8.35	8.2
Pde6d	7502	1610X	7.31	7.49	7.29	7.8	8.16	8.59	8.35
Rcn1	3888	793X	8.47	8.94	8.5	9.42	9.84	10.34	9.99
Mtbp	10889	2441X	4.52	4.91	4.64	5.73	6.09	6.7	6.23
Ednrb	4746	969X	7.68	8.03	7.6	8.98	9.63	10.05	9.78
Lrrc8e	12485	2691X	1.58	2	1.58	3.46	4.58	5.29	4.52
Ubald2	2035	408X	9.61	9.73	9.82	10.41	11.07	11.26	11.01
Adam32	13612	2825X	1	1	1	2.32	3.32	3.7	3.17
Tle6	11499	2557X	4.46	4.58	4.52	5	5.52	5.58	5.55
Ctsj	12391	2680X	1	1	1	2.81	4.95	5	5.52
Psca	13383	2802X	1	1	1	2.32	3.7	3.7	3.91
Clvs2	12923	2750X	1	1	1	2.81	4.52	4.39	4.32
Rbp2	13110	2766X	1	1	1	2.81	4.09	4.09	4.17
Akap10	8432	1844X	7	7.09	6.94	7.19	7.67	8.01	7.97
Phtf1	9087	2004X	6.58	6.63	6.44	6.86	7.31	7.77	7.54
Ing1	6108	1291X	8.07	8.18	8.02	8.46	8.73	8.97	8.98
Ofd1	9677	2147X	5.93	6.07	5.98	6.52	7.01	7.32	7.29
Scyl3	10836	2431X	5	5.21	5	5.52	6.17	6.36	6.49
Usp25	4140	848X	9.15	9.06	8.98	9.27	9.43	9.92	9.78
Isg20l2	8720	1910X	7.15	7.07	7.02	7.21	7.29	7.72	7.54
Plscr1	4517	929X	8.65	8.4	8.35	9.01	9.42	10.03	9.77
Ilf3	6760	1457X	8.01	7.91	7.89	8.2	8.38	8.71	8.6
Bcl10	5280	1092X	8.57	8.29	8.24	8.74	8.94	9.61	9.34
Fkbp7	9068	1997X	6.32	5.93	5.81	6.88	7.22	8.23	7.69
Fancf	9421	2090X	6.64	6.49	6.38	6.83	7	7.38	7.18
Wdr72	12620	2711X	3.46	3.32	3.17	3.7	3.81	4.39	4.09
Dll1	10344	2320X	5.55	5.64	5.49	5.93	6.25	7.1	6.7
Cenpc1	9234	2043X	5.88	6.02	5.88	6.75	6.98	8.06	7.75
Ptn	13168	2773X	1	1.58	1	2.32	3	4.64	3.91
Add3	4999	1014X	8.69	8.65	8.54	9.06	9.04	9.57	9.27
Kctd5	8758	1917X	6.89	6.79	6.78	7.26	7.31	7.95	7.59
Arhgap18	5281	1093X	8.41	8.24	8.28	8.88	8.91	9.59	9.39
Galc	8877	1939X	6.55	6.44	6.29	7.14	7.19	8.1	7.81
Vopp1	8180	1786X	6.81	6.81	6.97	7.64	7.63	8.52	7.97
Npat	7858	1694X	6.98	6.83	6.98	7.81	7.86	8.61	8.22
Zfp365	13734	2835X	1	1	1	2.32	2.32	3.7	3
Efnb2	10773	2419X	5.25	5.04	5.21	5.83	5.95	6.73	6.21
Slc7a2	414	91X	11.75	11.72	12.02	12.62	12.74	13.04	13.68
Rin2	4875	989X	8.51	8.55	8.64	9.05	9.23	9.46	9.62
Cerkl	8945	1957X	6.29	6.34	6.48	7.06	7.29	7.73	8.08
Myo6	3479	705X	9.32	9.34	9.23	9.76	9.83	9.94	10.25
Nln	1894	376X	9.75	9.99	9.67	10.57	10.96	11.14	11.52
Gpt2	425	92X	12.04	12.19	12.01	12.7	12.82	12.99	13.26
Git2	6776	1460X	7.72	7.9	7.69	8.34	8.41	8.57	8.83
Brwd1	4582	942X	8.78	8.91	8.74	9.25	9.33	9.41	9.66
Ccdc77	10558	2371X	4.64	5.17	4.86	5.78	6.34	6.61	7.12
Setd5	4126	843X	8.76	8.97	8.89	9.45	9.57	9.81	9.99
Trio	7517	1615X	7.23	7.33	7.35	8.02	8.14	8.35	8.52
Grk3	8914	1947X	6.15	6.44	6.44	7.42	7.35	7.69	7.93
Ago3	9062	1994X	6.81	6.87	6.87	7.19	7.21	7.28	7.47
Ftcd	359	77X	12.54	12.57	12.66	12.94	12.97	12.99	13.14
Cep120	7100	1527X	7.67	7.82	7.88	8.2	8.29	8.27	8.5
Arnt2	13610	2824X	1	1	1.58	3	3	2.81	3.46
Scarb2	766	165X	11.55	11.49	11.53	12.09	12.08	12.18	12.36
Map3k20	7154	1537X	7.43	7.35	7.45	8.24	8.4	8.43	8.71
Ammecr1	9515	2114X	5.88	5.73	5.86	6.97	7.24	7.31	7.52
Tmem200a	13647	2828X	1	1	1	2.81	3	3	3.58
Rprd2	6434	1362X	8.02	7.91	8.03	8.6	8.61	8.53	8.86
Gnat3	13142	2770X	1	1	1	3.17	3.7	3.17	4.52
Rnf214	6712	1443X	7.55	7.77	7.58	8.61	8.61	8.41	8.91
Plekha8	3809	780X	8.94	8.97	8.62	9.92	9.89	9.74	10.12
Adcy6	5882	1238X	7.88	7.98	7.62	9.07	8.82	8.92	9.32
Ubd	6584	1407X	3.91	4.7	3.17	9.26	8.45	8.42	9.85
Nyap1	12799	2731X	2.32	2.32	2	3.91	3.7	3.81	4.64
Safb2	6133	1296X	8.02	8.21	8.16	8.75	8.7	8.75	8.86
Rapgef6	5627	1162X	7.88	7.98	7.86	9.1	9.02	9.16	9.36
Ighg1	9284	2061X	5.21	5.67	5.39	7.34	7.33	7.47	7.95
Prrx1	11414	2538X	2.32	2.81	2	5.78	5.73	5.78	6.34
Zfp318	5944	1253X	8.23	8.14	8.15	8.92	8.75	8.76	9.04
Gtdc1	6933	1491X	7.69	7.61	7.61	8.48	8.42	8.49	8.63
Sec22c	7554	1624X	7.33	7.21	7.18	8.22	8.19	8.16	8.5
Mep1a	13000	2761X	1	1	1	4.09	3.32	4.09	4.52
Bcl2a1b	13296	2792X	1	1	1	3.7	3	3.46	4.17
Kansl1	5008	1016X	8.33	8.51	8.72	9.34	9.26	9.2	9.36
Dkk3	8394	1833X	5.21	5.73	6.52	8.08	7.88	8.2	8.14
Rbbp6	2586	523X	9.7	9.72	9.82	10.46	10.27	10.57	10.56
Runx1	10605	2382X	4.32	4.25	4.75	6.57	6.11	6.77	6.82
Crebbp	4722	965X	8.57	8.63	8.79	9.43	9.17	9.4	9.57
Pan3	5560	1145X	8.02	7.92	8.28	9.14	8.72	9.13	9.5
Zfp618	11382	2532X	4	3.7	4.32	5.88	5.21	5.75	6.07
Cobll1	2927	582X	9.15	9.44	9.5	10.46	10.05	10.31	10.49
Dclre1c	11401	2535X	4.46	4.7	4.75	5.64	5.29	5.46	5.75
Rbm25	1963	391X	9.81	10.05	9.98	11.2	10.77	10.93	11.02
Wdr76	10531	2366X	5.09	5.25	5.13	6.79	6.21	6.43	6.54
Asb4	10988	2462X	3.91	4.39	4.09	6.48	5.78	6.3	6.27
Cd3e	11739	2591X	3.91	4.09	4.17	5.43	4.91	5.32	5.21
Abcg2	3760	767X	9.04	8.86	8.35	10.17	10.08	9.83	9.8
Clip1	3956	805X	9.15	9.02	8.7	9.89	9.82	9.64	9.76
Setd6	5757	1198X	8.48	8.28	8.16	9.1	8.98	8.77	8.82
Luc7l	1772	356X	10.33	10.05	9.86	11.09	11.27	11.12	11.04
Bcl2l1	1988	394X	9.99	9.79	9.59	10.94	11.23	11.02	10.76
Col4a2	2950	591X	8.31	8.02	7.29	10.57	11.04	10.57	10.26
Lrrc8d	585	119X	11.9	11.74	11.51	12.59	12.64	12.69	12.44
Tax1bp3	4090	833X	8.94	8.77	8.54	9.81	9.86	9.89	9.58
Haus8	8980	1967X	5.29	5	4.25	7.86	8.03	7.92	7.5
Lamc2	11649	2576X	3.17	2.58	2	5.75	5.64	5.75	5.32
Sec11a	2346	474X	10.07	10.03	9.71	10.66	10.63	10.61	10.52
Asf1b	9025	1981X	5.09	4.46	3.17	7.96	8.22	7.8	7.22
Slc39a11	4023	821X	9.04	8.93	8.75	9.86	9.84	9.75	9.62
Tlnrd1	6784	1464X	7.43	7.3	6.89	8.89	8.8	8.78	8.43
Fam72a	10738	2412X	4.91	5	4.32	6.6	6.43	6.39	6.04
E2f7	11123	2486X	2.81	2.58	1	6.58	6.58	6.32	5.25
Neo1	6500	1380X	8.07	7.83	7.75	8.66	8.79	8.75	8.44
Dctd	11885	2615X	3.46	2.81	2.81	5.09	5.67	5.46	4.7
Cyb561	9664	2145X	4.52	3.91	3.7	7.44	7.79	7.6	6.54
2700049A03Rik	9931	2200X	5.58	5.39	5.32	6.95	7.17	7.09	6.7
[truncated: 848 more rows]
